# Supplementary material for: Disparate Metabolic Responses in Mice Fed a High-Fat Diet Supplemented with Maize-Derived Non-Digestible Feruloylated Oligo- and Polysaccharides Are Linked to Changes in the Gut Microbiota
Source: PLoS One. 2016 Jan 5;11(1):e0146144. doi: 10.1371/journal.pone.0146144 (PMC4701460; doi:10.1371/journal.pone.0146144)
Supplement: S3 Table — #/N, proportion of mice with detectable levels of that particular phylum; significant ANOVA models (p<0.05) and Bonferroni contrasts (p<0.0125) are bolded. (XLSX) [file pone.0146144.s005.xlsx]

## Sheet: S3 Table
S3 Table. Abundance of phyla by treatment group. #/N, proportion of mice with detectable levels of that particular phylum; significant ANOVA models (p<0.05) and Bonferroni contrasts (p<0.0125) are bolded.
	LF					HF					NFOPS					FFOPS				ANOVA p-value		Bonferroni contrasts (α=0.0125)
Phylum	Mean		SD	#N		Mean		SD	#N		Mean		SD	#N		Mean		SD	#N			LF vs HF	HF vs NFOPS	HF vs FFOPS	NFOPS vs FFOPS
Week 0
Acidobacteria	0.0099463	±	0.0210842	0.25		0.00102953	±	0.00291194	0.125		0	±	0	0/4		0.00309431	±	0.00618863	0.25	0.48		0.1794	0.897	0.7952	0.7364
Actinobacteria	0.636309	±	0.694982	8/8		0.652893	±	0.934747	8/8		0.681092	±	0.262543	4/4		0.482757	±	0.34242	4/4	0.98		0.9632	0.9489	0.6993	0.6966
Armatimonadetes	0	±	0	0/8		0	±	0	0/8		0.0020394	±	0.0040788	0.25		0	±	0	0/4	0.17		1	0.0478	1	0.0829
Bacteroidetes	25.1786	±	11.7186	8/8		32.5897	±	6.56886	8/8		26.5515	±	11.1922	4/4		33.8662	±	10.8044	4/4	0.36		0.1528	0.3346	0.8365	0.312
Chloroflexi	0	±	0	0/8		0	±	0	0/8		0	±	0	0/4		0	±	0	0/4	.		.	.	.	.
Cyanobacteria/Chloroplast	0	±	0	0/8		0	±	0	0/8		0	±	0	0/4		0	±	0	0/4	.		.	.	.	.
Deferribacteres	0.000764666	±	0.0021628	0.125		0.00246629	±	0.00697573	0.125		0.00138297	±	0.00276595	0.25		0	±	0	0/4	0.8		0.4535	0.6953	0.3764	0.6651
Firmicutes	68.2998	±	12.0419	8/8		61.1601	±	7.29589	8/8		67.9531	±	11.3482	4/4		60.3552	±	11.7304	4/4	0.42		0.1872	0.3014	0.9012	0.3164
Fusobacteria	0.0556839	±	0.157498	0.125		0	±	0	0/8		0	±	0	0/4		0	±	0	0/4	0.6		0.246	1	1	1
Planctomycetes	0	±	0	0/8		0	±	0	0/8		0	±	0	0/4		0	±	0	0/4	.		.	.	.	.
Proteobacteria	0.0309694	±	0.0192164	8/8		0.0104566	±	0.00942981	0.75		0.0420837	±	0.0186722	4/4		0.041639	±	0.0204631	4/4	0.01		0.0225	0.0055	0.0061	0.9702
Tenericutes	0.240455	±	0.323959	8/8		0.351149	±	0.350011	8/8		0.117204	±	0.1515	4/4		0.142985	±	0.107288	4/4	0.52		0.4559	0.2044	0.2568	0.9016
TM7	0	±	0	0/8		0.00206902	±	0.00585208	0.125		0	±	0	0/4		0	±	0	0/4	0.6		0.246	0.3408	0.3408	1
Verrucomicrobia	2.76871	±	2.56158	8/8		2.72328	±	2.72621	8/8		2.18891	±	1.5769	4/4		2.92705	±	2.12295	4/4	0.97		0.9706	0.7242	0.8928	0.6732
Week 1
Acidobacteria	0	±	0	0/8		0.00668908	±	0.015785	0.25		0	±	0	0/4		0.00307371	±	0.00390231	0.5	0.51		0.1727	0.2618	0.5396	0.6508
Actinobacteria	0.8964	±	0.566373	8/8		0.154105	±	0.105884	8/8		0.738957	±	0.370845	4/4		1.91733	±	1.12577	4/4	0		0.0173	0.1104	<.0001	0.0086
Armatimonadetes	0	±	0	0/8		0	±	0	0/8		0	±	0	0/4		0	±	0	0/4	.		.	.	.	.
Bacteroidetes	5.68612	±	4.27605	8/8		2.13256	±	1.52377	8/8		9.64541	±	3.71819	4/4		13.9031	±	7.4992	4/4	0		0.1069	0.0086	0.0002	0.1681
Chloroflexi	0	±	0	0/8		0.00409668	±	0.0115872	0.125		0	±	0	0/4		0	±	0	0/4	0.6		0.246	0.3408	0.3408	1
Cyanobacteria/Chloroplast	0.00206101	±	0.0058294	0.125		0	±	0	0/8		0	±	0	0/4		0	±	0	0/4	0.6		0.246	1	1	1
Deferribacteres	0.00635145	±	0.0098082	0.375		0.000527359	±	0.0014916	0.125		0	±	0	0/4		0	±	0	0/4	0.16		0.0611	0.8848	0.8848	1
Firmicutes	78.7495	±	3.92003	8/8		84.0424	±	6.05101	8/8		68.3184	±	11.9351	4/4		59.6872	±	6.9467	4/4	0		0.1374	0.0013	<.0001	0.0896
Fusobacteria	0.0555771	±	0.157196	0.125		0	±	0	0/8		0	±	0	0/4		0	±	0	0/4	0.6		0.246	1	1	1
Planctomycetes	0.00302312	±	0.00855068	0.125		0	±	0	0/8		0	±	0	0/4		0	±	0	0/4	0.6		0.246	1	1	1
Proteobacteria	0.0834362	±	0.094237	8/8		0.0388559	±	0.0355733	8/8		0.0244775	±	0.0435276	0.75		0.00101676	±	0.00203351	0.25	0.17		0.1655	0.7086	0.3304	0.5981
Tenericutes	0.006544	±	0.00443369	0.75		0.00418745	±	0.0102451	0.25		0.00206996	±	0.00413993	0.25		0.00205036	±	0.00410071	0.25	0.65		0.5072	0.6257	0.6225	0.9969
TM7	0.0308237	±	0.0466549	0.75		0.000681942	±	0.00192882	0.125		0	±	0	0/4		0	±	0	0/4	0.12		0.0412	0.9682	0.9682	1
Verrucomicrobia	7.8304	±	1.79336	8/8		7.30342	±	2.60009	8/8		17.4895	±	10.1444	4/4		20.5298	±	12.4027	4/4	0.01		0.8724	0.0184	0.0033	0.5146
Week 8
Acidobacteria	0	±	0	0/8		0	±	0	0/8		0.0088219	±	0.0176438	0.25		0	±	0	0/4	0.17		1	0.0478	1	0.0829
Actinobacteria	3.67093	±	5.19053	8/8		0.237454	±	0.131009	8/8		2.34763	±	1.76078	4/4		1.88534	±	1.84533	4/4	0.24		0.0459	0.2983	0.4141	0.8415
Armatimonadetes	0	±	0	0/8		0.00117376	±	0.00331991	0.125		0	±	0	0/4		0	±	0	0/4	0.6		0.246	0.3408	0.3408	1
Bacteroidetes	3.36687	±	2.89838	8/8		1.19209	±	1.44829	8/8		12.0661	±	7.71327	4/4		4.33286	±	4.98284	0.75	0		0.2945	0.0003	0.2188	0.0136
Chloroflexi	0	±	0	0/8		0	±	0	0/8		0	±	0	0/4		0	±	0	0/4	.		.	.	.	.
Cyanobacteria/Chloroplast	0	±	0	0/8		0	±	0	0/8		0	±	0	0/4		0	±	0	0/4	.		.	.	.	.
Deferribacteres	0	±	0	0/8		0	±	0	0/8		0	±	0	0/4		0	±	0	0/4	.		.	.	.	.
Firmicutes	76.7328	±	6.98322	8/8		80.8677	±	6.47685	8/8		75.4301	±	12.2622	4/4		59.5008	±	11.8106	4/4	0.01		0.3517	0.3182	0.0007	0.0172
Fusobacteria	0	±	0	0/8		0.00706923	±	0.0183177	0.25		0	±	0	0/4		0	±	0	0/4	0.53		0.2068	0.2995	0.2995	1
Planctomycetes	0	±	0	0/8		0	±	0	0/8		0	±	0	0/4		0	±	0	0/4	.		.	.	.	.
Proteobacteria	0.0403349	±	0.0483425	8/8		0.0463317	±	0.0388563	8/8		0.0602841	±	0.0451717	4/4		0.0119332	±	0.00915568	4/4	0.4		0.7718	0.5828	0.1838	0.1094
Tenericutes	0	±	0	0/8		0	±	0	0/8		0	±	0	0/4		0.161618	±	0.263973	0.5	0.07		1	1	0.0178	0.0369
TM7	0	±	0	0/8		0	±	0	0/8		0	±	0	0/4		0	±	0	0/4	.		.	.	.	.
Verrucomicrobia	12.68	±	7.61946	8/8		10.4016	±	6.58958	8/8		6.75125	±	2.81034	4/4		33.7606	±	17.9543	4/4	0		0.6266	0.5254	0.0005	0.0005
