# Supplementary material for: Disparate Metabolic Responses in Mice Fed a High-Fat Diet Supplemented with Maize-Derived Non-Digestible Feruloylated Oligo- and Polysaccharides Are Linked to Changes in the Gut Microbiota
Source: PLoS One. 2016 Jan 5;11(1):e0146144. doi: 10.1371/journal.pone.0146144 (PMC4701460; doi:10.1371/journal.pone.0146144)
Supplement: S4 Table — #/N, proportion of mice with detectable levels of that particular OTU; significant ANOVA models (p<0.05) and Bonferroni contrasts (p<0.0125) are bolded; OTUs for which all mice across all time points had abundances <0.1% were combined into "Others below 0.1%". (XLSX) [file pone.0146144.s006.xlsx]

## Sheet: S4 Table
S4 Table. Abundance of OTUs (% of total sequences) by treatment group at week 0. #/N, proportion of mice with detectable levels of that particular OTU; significant ANOVA models (p<0.05) and Bonferroni contrasts (p<0.0125) are bolded; OTUs for which all mice across all time points had abundances <0.1% were combined into "Others below 0.1%".
	Taxonomic rank		LF					HF					N-FOPS					F-FOPS				ANOVA p-value		Bonferroni contrasts (α=0.0125)
OTU		Name	Mean	±	SD	#/N		Mean	±	SD	#/N		Mean	±	SD	#/N		Mean	±	SD	#/N			LF vs. HF	HF vs. N-FOPS	HF vs. F-FOPS	N-FOPS vs. F-FOPS
1	genus	Akkermansia	2.76561	±	2.55993	8/8		2.70776	±	2.70507	8/8		2.16902	±	1.58093	4/4		2.92066	±	2.12024	4/4	0.97		0.9625	0.7211	0.8877	0.6665
2	species	Lactococcus lactis	0	±	0	0/8		0	±	0	0/8		0.00496293	±	0.00676107	0.5		0.00170439	±	0.00340878	0.25	0.05		1	0.012	0.3539	0.1318
3	family	Porphyromonadaceae	17.721	±	10.4505	8/8		18.7931	±	7.67089	8/8		16.402	±	5.77116	4/4		16.1654	±	4.07529	4/4	0.94		0.795	0.6368	0.604	0.9676
4	genus	Allobaculum	0.0705532	±	0.106552	0.625		0.371197	±	0.991655	0.625		0.0788252	±	0.11152	0.5		0.0406182	±	0.0682854	0.5	0.7		0.3221	0.4296	0.3729	0.9282
5	species	Lactobacillus johnsonii	4.61116	±	5.34458	8/8		0.90785	±	0.829845	8/8		6.4161	±	5.6911	4/4		3.58083	±	6.25381	4/4	0.23		0.1214	0.0635	0.3518	0.3916
6	family	Lachnospiraceae	4.29531	±	2.33553	8/8		5.34943	±	3.56512	8/8		2.45236	±	2.1958	4/4		5.27338	±	4.101	4/4	0.47		0.5041	0.1425	0.9684	0.2127
7	family	Lachnospiraceae	1.98009	±	3.35567	0.75		1.30468	±	1.35101	8/8		1.63853	±	1.01623	4/4		0.269247	±	0.538493	0.25	0.64		0.5436	0.8056	0.4483	0.3862
8	family	Peptococcaceae	1.12415	±	0.179946	8/8		0.74531	±	0.339358	8/8		0.924554	±	0.2484	4/4		1.31066	±	0.652649	4/4	0.07		0.0444	0.4171	0.0166	0.1378
9	genus	Blautia	0.00154677	±	0.00437494	0.125		0.0057564	±	0.0114177	0.375		0.00119332	±	0.00238663	0.25		0	±	0	0/4	0.52		0.2619	0.3191	0.2121	0.8193
10	family	Porphyromonadaceae	3.13968	±	2.31227	8/8		6.79786	±	3.42391	8/8		5.71113	±	3.92517	4/4		7.24139	±	3.53109	4/4	0.11		0.0326	0.5838	0.8225	0.5049
11	genus	Oscillibacter	0.422948	±	0.584575	8/8		0.295445	±	0.262129	8/8		0.293026	±	0.169247	4/4		0.289992	±	0.351076	4/4	0.91		0.539	0.9924	0.9828	0.9917
12	genus	Sporacetigenium	0.149765	±	0.404009	0.25		0.0243504	±	0.0672248	0.25		0.0103268	±	0.0156937	0.5		0.0326351	±	0.0474562	0.5	0.69		0.3144	0.9259	0.9562	0.898
13	family	Lachnospiraceae	0.2102	±	0.241165	0.875		0.0978916	±	0.0950292	8/8		0.213048	±	0.131089	4/4		0.0351793	±	0.0288337	4/4	0.24		0.1807	0.2592	0.5343	0.136
14	family	Lachnospiraceae	2.13001	±	0.835485	8/8		2.00368	±	1.49071	8/8		1.89632	±	0.597515	4/4		1.58051	±	0.793917	4/4	0.87		0.8177	0.8729	0.5302	0.6841
15	family	Ruminococcaceae	1.16378	±	1.12272	8/8		1.60912	±	0.706038	8/8		1.50284	±	0.485756	4/4		0.991869	±	0.812163	0.75	0.6		0.316	0.8432	0.2582	0.4139
16	family	Lachnospiraceae	3.82838	±	2.18643	8/8		2.94182	±	3.45479	0.875		4.16841	±	5.2333	4/4		2.51453	±	3.08186	0.75	0.86		0.605	0.5594	0.8383	0.4961
17	family	Lachnospiraceae	0.0741643	±	0.139505	0.25		0.00582347	±	0.0114539	0.375		0.0925523	±	0.143843	0.75		0	±	0	0/4	0.33		0.186	0.1713	0.925	0.2046
18	family	Lachnospiraceae	0.100336	±	0.147626	0.75		0.0368987	±	0.0818799	0.625		0.0408367	±	0.0736196	0.5		0.0869294	±	0.0454833	4/4	0.61		0.2425	0.9519	0.4471	0.543
19	family	Lachnospiraceae	0.400108	±	0.34822	0.75		0.312578	±	0.26181	8/8		0.254181	±	0.225142	4/4		0.161411	±	0.0944184	4/4	0.54		0.5309	0.732	0.3793	0.6379
20	family	Lachnospiraceae	0.00322615	±	0.00759666	0.25		0.00403738	±	0.00702855	0.375		0.00138297	±	0.00276595	0.25		0.00251082	±	0.00299009	0.5	0.92		0.8001	0.5009	0.6976	0.8034
21	genus	Barnesiella	1.0553	±	1.95281	0.375		0.861311	±	1.58221	0.375		0	±	0	0/4		2.52736	±	2.92263	0.5	0.31		0.8376	0.4604	0.1609	0.0702
22	genus	Bifidobacterium	0.222661	±	0.439291	0.625		0.304753	±	0.836692	0.375		0.00480535	±	0.00567416	0.5		0.00887626	±	0.0177525	0.25	0.75		0.7721	0.3914	0.3977	0.9919
23	genus	Lactobacillus	0.0022435	±	0.00319353	0.375		0.00347953	±	0.00445413	0.5		0.0178548	±	0.011579	4/4		0.00614252	±	0.00838071	0.5	0		0.7041	0.0016	0.5056	0.0178
24	genus	Dorea	0.923598	±	1.29067	8/8		1.5034	±	0.900648	8/8		1.20165	±	0.414461	4/4		0.81426	±	0.592384	4/4	0.59		0.247	0.6178	0.2607	0.5794
25	family	Lachnospiraceae	0.0983772	±	0.076965	8/8		0.0409916	±	0.0483367	0.875		0.0531501	±	0.0697155	4/4		0.107518	±	0.111343	4/4	0.34		0.1367	0.7913	0.1578	0.3113
26	family	Ruminococcaceae	0.00967096	±	0.0211336	0.375		0.168299	±	0.338645	0.5		0	±	0	0/4		0.186875	±	0.338368	0.5	0.42		0.2006	0.2651	0.9006	0.2834
27	genus	Acetivibrio	0.0611243	±	0.077443	0.5		0.100857	±	0.232273	0.375		0	±	0	0/4		0.680261	±	1.35088	0.75	0.26		0.8851	0.7647	0.0967	0.0916
28	family	Lachnospiraceae	1.80774	±	0.792288	8/8		1.18876	±	0.474975	8/8		2.11689	±	0.804354	4/4		1.01763	±	1.46949	0.75	0.17		0.16	0.0892	0.7453	0.0818
29	genus	Marvinbryantia	0.104365	±	0.0870599	0.875		0.111099	±	0.0723339	0.875		0.0939357	±	0.0286128	4/4		0.049746	±	0.0666598	4/4	0.57		0.8547	0.7036	0.1829	0.3997
30	family	Lachnospiraceae	1.44838	±	2.79371	0.5		0.891308	±	1.7737	0.625		0	±	0	0/4		1.88327	±	2.55944	0.5	0.62		0.6172	0.5147	0.469	0.239
31	genus	Papillibacter	2.49661	±	1.84895	8/8		1.99618	±	1.24206	8/8		2.16516	±	1.18868	4/4		0.912201	±	0.720284	4/4	0.36		0.4901	0.8482	0.228	0.2276
32	family	Lachnospiraceae	0.53206	±	0.583343	0.875		0.391936	±	0.585309	0.75		0.275927	±	0.261631	4/4		0.104405	±	0.0770376	4/4	0.56		0.5815	0.7089	0.3591	0.633
33	genus	Acetivibrio	1.14669	±	0.964788	8/8		1.3377	±	0.924891	8/8		1.75796	±	1.68718	4/4		0.787607	±	1.00426	0.75	0.65		0.7313	0.5387	0.4225	0.2254
34	family	Lachnospiraceae	1.70239	±	1.18295	8/8		1.29913	±	1.28921	0.875		1.42704	±	0.600521	4/4		1.7624	±	1.18392	4/4	0.87		0.4933	0.8584	0.5202	0.6859
35	family	Lachnospiraceae	0.61411	±	0.366301	8/8		0.601087	±	0.360896	8/8		0.643155	±	0.489656	4/4		0.916226	±	1.21358	4/4	0.83		0.9653	0.9086	0.3943	0.521
36	family	Lachnospiraceae	0.0258131	±	0.01648	0.875		0.0178388	±	0.0279198	0.5		0.0186084	±	0.0153584	0.75		0.0155733	±	0.0196687	0.5	0.84		0.4664	0.9539	0.865	0.8436
37	family	Lachnospiraceae	0.449188	±	0.595521	0.75		0.15813	±	0.245423	0.875		0.105205	±	0.0607374	4/4		0.0189995	±	0.0306215	0.5	0.24		0.1432	0.8233	0.5586	0.7529
38	genus	Eubacterium	0.601208	±	0.537289	8/8		0.780715	±	0.496691	8/8		0.84481	±	0.098138	4/4		0.681384	±	0.987207	4/4	0.89		0.5421	0.8583	0.7822	0.6939
39	family	Lachnospiraceae	0.152542	±	0.0878729	8/8		0.0881293	±	0.0849491	0.875		0.0831813	±	0.0527518	4/4		1.11941	±	1.96138	4/4	0.16		0.8677	0.9917	0.0392	0.0693
40	genus	Turicibacter	1.08924	±	1.83479	0.75		0.443575	±	0.464322	0.875		0.9071	±	0.64319	4/4		1.09253	±	2.15947	0.5	0.8		0.3738	0.5998	0.464	0.8553
41	family	Lachnospiraceae	0.364827	±	0.395055	0.75		0.684788	±	0.903862	0.75		0.827829	±	1.23762	4/4		1.01909	±	1.05355	0.75	0.62		0.4646	0.7883	0.532	0.7559
42	family	Lachnospiraceae	0.0704412	±	0.108078	8/8		0.0297571	±	0.0275123	0.875		0.0384655	±	0.0328903	4/4		0.0587862	±	0.050334	4/4	0.68		0.2585	0.841	0.5058	0.6856
43	family	Lachnospiraceae	0.175255	±	0.144766	8/8		0.357856	±	0.311736	8/8		0.586739	±	0.468766	4/4		0.145268	±	0.0777029	4/4	0.08		0.198	0.1881	0.2201	0.034
44	family	Ruminococcaceae	0.759812	±	0.275469	8/8		1.02851	±	0.362845	8/8		1.05372	±	0.41944	4/4		0.716833	±	0.412039	4/4	0.28		0.1434	0.9083	0.1646	0.192
45	family	Lachnospiraceae	0.271655	±	0.217544	8/8		0.25051	±	0.179046	8/8		0.120697	±	0.038944	4/4		0.285629	±	0.39286	4/4	0.7		0.8536	0.3598	0.8024	0.3148
46	family	Lachnospiraceae	0.109458	±	0.265604	0.5		0.0712895	±	0.100326	0.75		0.0065626	±	0.00979095	0.5		0.308065	±	0.345714	4/4	0.24		0.7261	0.6281	0.087	0.0611
47	genus	Dorea	0.6329	±	0.701489	8/8		0.29981	±	0.416026	8/8		0.300533	±	0.383265	4/4		0.351375	±	0.627364	0.75	0.63		0.2483	0.9983	0.882	0.8992
48	family	Lachnospiraceae	0.254814	±	0.370367	0.75		0.586379	±	1.00075	0.875		1.06364	±	0.741715	4/4		1.55795	±	1.32421	4/4	0.11		0.451	0.377	0.0808	0.4273
49	family	Ruminococcaceae	0.150223	±	0.326549	0.625		0.0443521	±	0.0595711	0.5		0	±	0	0/4		0.171592	±	0.263457	0.75	0.56		0.3501	0.7469	0.359	0.2859
50	family	Ruminococcaceae	0.672303	±	0.958466	8/8		0.41242	±	0.364402	8/8		0.305572	±	0.137508	4/4		0.358343	±	0.612444	4/4	0.75		0.4358	0.7922	0.8939	0.9102
51	genus	Anaerotruncus	0.10201	±	0.075156	8/8		0.0773164	±	0.0604541	8/8		0.0802758	±	0.065987	4/4		0.0611144	±	0.0869246	0.75	0.8		0.4948	0.9464	0.7134	0.7068
52	family	Lachnospiraceae	0.68204	±	0.644547	8/8		0.731002	±	0.473022	8/8		0.855426	±	0.52648	4/4		0.487462	±	0.537164	0.75	0.82		0.8618	0.7184	0.4823	0.36
53	family	Lachnospiraceae	0.116544	±	0.163534	0.875		0.101303	±	0.0952311	0.75		0.211384	±	0.259942	4/4		0.0421416	±	0.071198	0.5	0.48		0.8442	0.254	0.5351	0.1336
54	genus	Dorea	0.122973	±	0.0763092	8/8		0.144358	±	0.218442	0.875		0.116663	±	0.0693674	4/4		0.0848299	±	0.038223	4/4	0.92		0.7636	0.7505	0.4963	0.7516
55	family	Lachnospiraceae	0.638902	±	0.421432	8/8		0.338126	±	0.236196	8/8		0.712973	±	0.337027	4/4		1.07822	±	1.59715	4/4	0.39		0.3962	0.3881	0.0969	0.4652
56	family	Ruminococcaceae	0.369713	±	0.102325	8/8		0.392863	±	0.126673	8/8		0.345809	±	0.073485	4/4		0.336106	±	0.140501	4/4	0.84		0.6896	0.5089	0.4268	0.9056
57	genus	Dorea	0.319253	±	0.360033	0.875		0.406781	±	0.195027	8/8		0.862389	±	1.17651	4/4		0.794229	±	1.31803	4/4	0.53		0.8119	0.3176	0.3937	0.8957
58	genus	Oscillibacter	0.0235062	±	0.0351993	0.875		0.0222315	±	0.0183605	0.875		0.0241299	±	0.0269176	0.75		0.0115295	±	0.0134821	0.5	0.88		0.9235	0.9071	0.5127	0.5046
59	family	Lachnospiraceae	0.774358	±	0.335007	8/8		0.634117	±	0.217247	8/8		0.398754	±	0.441993	4/4		0.364856	±	0.297398	0.75	0.13		0.3818	0.2346	0.1763	0.88
60	family	Lachnospiraceae	0.785496	±	0.879169	0.75		0.504905	±	0.706009	0.625		0.445698	±	0.519585	0.5		0.623254	±	0.43126	0.75	0.83		0.4427	0.894	0.7901	0.7297
61	genus	Anaerotruncus	0.0515469	±	0.0555888	8/8		0.163245	±	0.230057	8/8		0.16051	±	0.179522	4/4		0.106122	±	0.0637566	4/4	0.51		0.1735	0.9778	0.5622	0.6323
62	genus	Anaerotruncus	0.0367852	±	0.0222968	8/8		0.0572606	±	0.0324965	8/8		0.0515264	±	0.0200465	4/4		0.0171786	±	0.017244	0.75	0.09		0.1235	0.717	0.0183	0.0709
63	genus	Oscillibacter	0.702891	±	0.438015	8/8		0.648914	±	0.570573	8/8		0.676259	±	0.162283	4/4		0.999526	±	0.824867	4/4	0.74		0.8424	0.9344	0.298	0.4036
64	family	Lachnospiraceae	0.676543	±	0.515654	0.75		0.4435	±	0.378723	0.875		1.17214	±	0.477005	4/4		0.20426	±	0.295849	0.5	0.03		0.2983	0.013	0.3814	0.0052
65	genus	Roseburia	0.844984	±	0.921236	8/8		0.383386	±	0.34352	8/8		0.643319	±	0.813129	4/4		0.456544	±	0.467821	0.75	0.58		0.1933	0.543	0.8635	0.7042
66	family	Lachnospiraceae	0.149985	±	0.129672	8/8		0.125906	±	0.105606	8/8		0.140808	±	0.0920709	4/4		0.137535	±	0.103173	0.75	0.98		0.6732	0.8309	0.8677	0.9676
67	family	Lachnospiraceae	0.452901	±	0.536756	8/8		1.1739	±	0.864871	8/8		0.87399	±	0.932053	4/4		0.639622	±	0.777535	4/4	0.31		0.0737	0.5288	0.2669	0.669
68	genus	Oscillibacter	0.35002	±	0.478193	0.875		0.240268	±	0.152529	8/8		0.172019	±	0.0997747	4/4		0.138435	±	0.103016	0.75	0.64		0.4759	0.7161	0.5881	0.8766
69	family	Lachnospiraceae	0.098067	±	0.0426349	8/8		0.135555	±	0.138279	8/8		0.162486	±	0.116659	4/4		0.0611468	±	0.052081	4/4	0.46		0.4571	0.6613	0.2334	0.1627
70	genus	Collinsella	0.183137	±	0.175658	8/8		0.179118	±	0.116076	8/8		0.393703	±	0.187938	4/4		0.316591	±	0.286941	4/4	0.19		0.9652	0.0687	0.232	0.556
71	genus	Anaerotruncus	0.485716	±	0.222623	8/8		0.561277	±	0.338707	8/8		0.363371	±	0.18002	4/4		0.326365	±	0.0520805	4/4	0.4		0.5532	0.2118	0.1414	0.8366
72	family	Lachnospiraceae	0.436815	±	0.783496	0.875		0.363318	±	0.299851	8/8		1.17939	±	1.23843	4/4		0.25567	±	0.180294	4/4	0.23		0.8343	0.0691	0.8025	0.0743
73	family	Lachnospiraceae	0.082072	±	0.0549316	0.875		0.0699403	±	0.14498	0.875		0.105797	±	0.171524	4/4		0.187864	±	0.265736	4/4	0.63		0.8756	0.706	0.2227	0.457
74	genus	Acetivibrio	0.476439	±	0.630369	0.875		0.849813	±	0.734817	8/8		0.0989693	±	0.122959	4/4		0.27028	±	0.209993	0.75	0.18		0.213	0.0474	0.1187	0.6809
75	genus	Dorea	0.353457	±	0.21569	8/8		0.285346	±	0.191703	0.875		0.23722	±	0.155352	4/4		0.226844	±	0.207133	4/4	0.68		0.4994	0.6956	0.6347	0.9417
76	family	Lachnospiraceae	0.0434672	±	0.0700048	0.5		0.0186977	±	0.0350471	0.625		0.0935965	±	0.10889	4/4		0.0282996	±	0.0455397	0.5	0.32		0.4554	0.0748	0.812	0.1713
77	genus	Acetivibrio	0.476772	±	0.673826	8/8		0.889959	±	1.41148	8/8		0.335281	±	0.195103	4/4		0.300353	±	0.0693666	4/4	0.66		0.3842	0.3411	0.3123	0.9581
78	family	Peptococcaceae	0.150587	±	0.0837936	8/8		0.132956	±	0.0537487	8/8		0.146036	±	0.0240975	4/4		0.0826966	±	0.0169958	4/4	0.33		0.5633	0.7255	0.1865	0.151
79	genus	Enterorhabdus	0.1798	±	0.116039	8/8		0.136322	±	0.0733906	8/8		0.200816	±	0.0503489	4/4		0.143675	±	0.0606384	4/4	0.58		0.3283	0.239	0.8913	0.3628
80	species	Enterococcus faecalis	0.0442457	±	0.103919	0.75		0.012042	±	0.0133572	0.625		0.0241411	±	0.0421587	0.5		0.00980677	±	0.0105877	0.75	0.74		0.328	0.7616	0.9552	0.7556
81	genus	Clostridium	0.409126	±	0.539984	0.75		1.06532	±	1.16749	0.875		1.03149	±	0.792215	0.75		1.11131	±	1.99172	0.75	0.61		0.2576	0.9614	0.9475	0.9211
82	family	Ruminococcaceae	0.444703	±	0.324669	8/8		0.245059	±	0.0993942	8/8		0.382753	±	0.19697	4/4		0.202647	±	0.145261	4/4	0.22		0.0873	0.3235	0.7584	0.265
83	family	Lachnospiraceae	0.549972	±	0.157975	8/8		0.272421	±	0.148392	8/8		0.372802	±	0.208891	4/4		0.382582	±	0.345128	4/4	0.08		0.0124	0.4269	0.384	0.9461
84	genus	Coprobacillus	0.123176	±	0.138236	8/8		0.140384	±	0.115524	8/8		0.106404	±	0.0621149	4/4		0.14867	±	0.108731	4/4	0.95		0.7718	0.6407	0.9092	0.6153
85	family	Lachnospiraceae	0.00753479	±	0.00780573	0.625		0.0132349	±	0.0188399	0.75		0.080158	±	0.15029	0.75		0.0584335	±	0.112368	0.5	0.33		0.8786	0.1536	0.3284	0.6811
86	genus	Dorea	0.0657954	±	0.141322	0.75		0.0397195	±	0.0573687	0.625		0.0427765	±	0.0632942	0.75		0.0133144	±	0.0266288	0.25	0.83		0.5855	0.9582	0.6516	0.6626
87	family	Lachnospiraceae	0.102226	±	0.0903968	0.875		0.0905116	±	0.074006	0.875		0.0614448	±	0.0363761	4/4		0.0496472	±	0.0395792	0.75	0.61		0.7489	0.5183	0.3663	0.8196
88	genus	Acetivibrio	0.00109925	±	0.00203567	0.25		0.0175076	±	0.0349117	0.5		0.033448	±	0.0552773	0.75		0.00681756	±	0.0136351	0.25	0.36		0.2907	0.3995	0.5702	0.2273
89	family	Ruminococcaceae	0.106501	±	0.0914392	8/8		0.205291	±	0.174178	8/8		0.0922359	±	0.0707126	4/4		0.173394	±	0.113621	4/4	0.36		0.1366	0.1628	0.687	0.3784
90	family	Lachnospiraceae	0.0693707	±	0.0954823	0.75		0.0934361	±	0.238721	0.375		0.0254369	±	0.0187371	0.75		0.0170439	±	0.0340878	0.25	0.82		0.7561	0.476	0.424	0.9389
91	family	Lachnospiraceae	0.240357	±	0.37757	0.625		0.173421	±	0.298324	8/8		0.178015	±	0.192774	4/4		0.0605095	±	0.102026	0.75	0.81		0.657	0.9801	0.5417	0.582
92	family	Lachnospiraceae	0.24395	±	0.689995	0.125		0.000562253	±	0.00159029	0.125		0.0285516	±	0.0571032	0.25		0.00273583	±	0.00334474	0.5	0.62		0.2477	0.9121	0.9932	0.9297
93	family	Lachnospiraceae	0.0676928	±	0.0358457	8/8		0.0359798	±	0.0286206	8/8		0.0361015	±	0.0170035	4/4		0.0128326	±	0.0256652	0.25	0.04		0.0449	0.9947	0.2168	0.2801
94	family	Lachnospiraceae	0.282915	±	0.301175	8/8		0.135503	±	0.138524	8/8		0.107862	±	0.109657	4/4		0.0985558	±	0.108094	4/4	0.35		0.1658	0.8279	0.7715	0.9494
95	family	Lachnospiraceae	0.412327	±	0.307681	8/8		0.221101	±	0.122356	8/8		0.178357	±	0.0965691	4/4		0.253892	±	0.297072	4/4	0.29		0.1123	0.7649	0.8185	0.6477
96	family	Lachnospiraceae	0.131457	±	0.149966	8/8		0.118884	±	0.0655162	0.875		0.130318	±	0.0449841	4/4		0.068205	±	0.0518585	4/4	0.76		0.8048	0.8543	0.4195	0.392
97	genus	Robinsoniella	0.577021	±	0.651953	8/8		0.333809	±	0.366484	8/8		0.140513	±	0.107256	4/4		0.155196	±	0.113198	0.75	0.32		0.289	0.4878	0.5211	0.9634
98	family	Lachnospiraceae	0.0117183	±	0.0129966	0.625		0.00831064	±	0.0129292	0.375		0.00444207	±	0.00581387	0.5		0.00106938	±	0.00213876	0.25	0.44		0.5464	0.5759	0.2998	0.6722
99	family	Lachnospiraceae	0.193965	±	0.118942	8/8		0.0475867	±	0.0631722	0.75		0.0966615	±	0.122978	0.75		0.127734	±	0.105331	4/4	0.06		0.0091	0.4386	0.2115	0.6694
100	family	Lachnospiraceae	0.121943	±	0.127125	8/8		0.110106	±	0.101751	8/8		0.11795	±	0.0855598	4/4		0.0593273	±	0.0651338	0.75	0.79		0.8238	0.9041	0.4387	0.4388
101	family	Lachnospiraceae	0	±	0	0/8		0	±	0	0/8		0.102593	±	0.155032	0.75		0	±	0	0/4	0.04		1	0.0113	1	0.0254
102	family	Lachnospiraceae	0.0345343	±	0.0535261	0.625		0.0152047	±	0.021621	0.375		0.00310778	±	0.00621556	0.25		0.0479849	±	0.0534899	0.75	0.35		0.3455	0.6269	0.196	0.1284
103	family	Lachnospiraceae	0.461887	±	0.481989	8/8		0.164926	±	0.128898	8/8		0.412732	±	0.211876	4/4		0.155858	±	0.196804	4/4	0.21		0.0746	0.2146	0.9631	0.2634
104	family	Ruminococcaceae	0.0103376	±	0.0107928	0.75		0.0254862	±	0.0302464	0.75		0.0340404	±	0.0219894	4/4		0.0652453	±	0.0494944	0.75	0.04		0.2971	0.627	0.0327	0.1346
105	genus	Ethanoligenens	0.136621	±	0.0572063	8/8		0.113305	±	0.0478289	8/8		0.129184	±	0.00972552	4/4		0.140956	±	0.027955	4/4	0.7		0.3185	0.5758	0.3337	0.7188
106	family	Lachnospiraceae	0.017644	±	0.0191987	0.875		0.0230065	±	0.0276282	0.625		0.0137167	±	0.012846	0.75		0.00468752	±	0.00610466	0.5	0.54		0.6092	0.4711	0.163	0.5434
107	genus	Anaerotruncus	0.0573188	±	0.0607134	0.75		0.0481299	±	0.0433256	0.875		0.050924	±	0.0206588	4/4		0.0343099	±	0.0184012	4/4	0.87		0.69	0.921	0.6246	0.6105
108	family	Lachnospiraceae	0.235822	±	0.43796	0.625		0.267344	±	0.488316	0.375		0.0209682	±	0.024308	0.75		0.330048	±	0.503739	0.5	0.76		0.8861	0.3654	0.8161	0.3264
109	genus	Allobaculum	0.00055714	±	0.00157583	0.125		0	±	0	0/8		0	±	0	0/4		0.00147938	±	0.00295875	0.25	0.4		0.4595	1	0.1176	0.1721
110	family	Lachnospiraceae	0.120708	±	0.063317	8/8		0.147155	±	0.178967	0.875		0.0655797	±	0.0750267	4/4		0.0828476	±	0.0626514	4/4	0.67		0.6602	0.2743	0.3861	0.8388
111	family	Lachnospiraceae	0.0140347	±	0.016228	0.75		0.0252585	±	0.043032	0.625		0.0068772	±	0.00477673	0.75		0.033294	±	0.035887	0.75	0.58		0.4718	0.3385	0.6727	0.2365
112	family	Ruminococcaceae	0.244112	±	0.22623	8/8		0.271484	±	0.284189	8/8		0.232993	±	0.110034	4/4		0.109247	±	0.0476712	4/4	0.68		0.8059	0.7779	0.2423	0.4354
113	family	Lachnospiraceae	0.0780745	±	0.0937039	0.75		0.170753	±	0.296078	0.75		0.352906	±	0.26184	4/4		0.610008	±	0.585047	4/4	0.06		0.5551	0.347	0.0309	0.2529
114	family	Lachnospiraceae	0.250551	±	0.174982	8/8		0.21039	±	0.222645	8/8		0.296656	±	0.22902	4/4		0.362656	±	0.554499	4/4	0.84		0.782	0.6282	0.3957	0.7479
115	genus	Lactobacillus	0.00362756	±	0.00392012	0.5		0.00246629	±	0.00697573	0.125		0.0010197	±	0.0020394	0.25		0.00147938	±	0.00295875	0.25	0.81		0.643	0.6373	0.7473	0.8965
116	family	Ruminococcaceae	0.122091	±	0.149415	0.625		0.144752	±	0.178553	0.625		0.213939	±	0.263595	0.75		0.725043	±	0.634311	4/4	0.02		0.8813	0.71	0.0049	0.0256
117	genus	Dorea	0.172074	±	0.228985	8/8		0.0677907	±	0.113532	0.5		0.406783	±	0.429677	0.75		0.0162034	±	0.021344	0.75	0.08		0.365	0.0231	0.712	0.0234
118	genus	Marvinbryantia	0.101764	±	0.101082	0.875		0.23153	±	0.413798	0.875		0.110307	±	0.073953	0.75		0.226142	±	0.231988	4/4	0.73		0.3463	0.4705	0.9742	0.5495
119	genus	Anaeroplasma	0.240455	±	0.323959	8/8		0.351149	±	0.350011	8/8		0.117204	±	0.1515	4/4		0.142985	±	0.107288	4/4	0.52		0.4559	0.2044	0.2568	0.9016
120	genus	Ruminococcus	0.228072	±	0.35719	0.75		0.276744	±	0.18354	8/8		0.17538	±	0.203018	0.75		0.347704	±	0.227157	4/4	0.8		0.7175	0.5397	0.6669	0.3692
121	family	Lachnospiraceae	0.224955	±	0.182006	0.875		0.281748	±	0.185895	8/8		0.197553	±	0.186475	0.75		0.260038	±	0.149655	4/4	0.86		0.5343	0.453	0.8455	0.6281
122	family	Ruminococcaceae	0.253461	±	0.203705	8/8		0.253508	±	0.199543	8/8		0.293314	±	0.171458	4/4		0.106569	±	0.0742724	4/4	0.49		0.9996	0.727	0.206	0.1657
123	family	Lachnospiraceae	0.60232	±	1.10393	0.625		0.26962	±	0.393442	0.5		0.0956732	±	0.0775932	4/4		0.167243	±	0.141666	0.75	0.59		0.3506	0.6876	0.8127	0.8859
124	family	Lachnospiraceae	0.180388	±	0.163097	8/8		0.0794609	±	0.0871204	8/8		0.105387	±	0.083263	4/4		0.541102	±	1.01467	4/4	0.32		0.6272	0.9186	0.0803	0.1477
125	family	Lachnospiraceae	0.573529	±	0.576042	0.875		0.516384	±	0.670324	8/8		0.673549	±	0.651204	4/4		0.669712	±	0.645035	4/4	0.97		0.8583	0.689	0.6962	0.9932
126	genus	Acetivibrio	0.0750587	±	0.142214	0.625		0.172425	±	0.376287	0.625		0.469101	±	0.861774	0.75		0.169727	±	0.193704	0.75	0.5		0.6453	0.2587	0.9917	0.3218
127	genus	Coprococcus	0.0197079	±	0.022627	0.75		0.020758	±	0.021431	0.75		0.00873253	±	0.0113575	0.5		0.0140782	±	0.0136273	0.75	0.75		0.9161	0.3302	0.5855	0.7049
128	family	Lachnospiraceae	0.129574	±	0.122602	8/8		0.179594	±	0.121903	8/8		0.173753	±	0.126811	4/4		0.241151	±	0.186148	4/4	0.61		0.4654	0.9441	0.4633	0.4865
129	family	Ruminococcaceae	0.0867245	±	0.0490412	8/8		0.0600911	±	0.0226674	8/8		0.0970314	±	0.038858	4/4		0.0579156	±	0.0312518	4/4	0.26		0.1692	0.1219	0.9252	0.1541
130	family	Lachnospiraceae	0.238255	±	0.120276	8/8		0.150639	±	0.176335	8/8		0.23515	±	0.355888	4/4		0.166151	±	0.174342	4/4	0.8		0.3884	0.4954	0.8999	0.6288
131	family	Lachnospiraceae	0	±	0	0/8		0.457756	±	1.24501	0.25		0	±	0	0/4		0.207129	±	0.246562	0.5	0.62		0.232	0.3262	0.5877	0.6975
132	family	Porphyromonadaceae	0.000910017	±	0.00257392	0.125		0.00111315	±	0.00206799	0.25		0.00222924	±	0.00258691	0.5		0	±	0	0/4	0.56		0.855	0.4162	0.4174	0.1664
133	family	Lachnospiraceae	0.0598931	±	0.114306	0.625		0.225126	±	0.505175	0.625		0.0670617	±	0.0577624	4/4		0.0137773	±	0.00554509	4/4	0.62		0.2949	0.4108	0.2746	0.8088
134	genus	Anaerovorax	0.172706	±	0.0767436	8/8		0.186595	±	0.0677029	8/8		0.138371	±	0.0548155	4/4		0.238075	±	0.277884	4/4	0.72		0.8268	0.5368	0.5099	0.2738
135	family	Lachnospiraceae	0.0112041	±	0.0252665	0.375		0.015857	±	0.0346664	0.5		0.140116	±	0.265762	0.75		0.0288803	±	0.0577605	0.25	0.25		0.9324	0.0758	0.8464	0.162
136	family	Lachnospiraceae	0.187264	±	0.0960026	8/8		0.12266	±	0.113026	8/8		0.135743	±	0.0662163	4/4		0.131426	±	0.157567	4/4	0.67		0.2535	0.8478	0.8977	0.9563
137	genus	Acetitomaculum	0.353227	±	0.503744	8/8		0.214629	±	0.166198	8/8		0.316857	±	0.270507	4/4		0.0975109	±	0.129593	0.75	0.62		0.4172	0.6233	0.574	0.365
138	family	Ruminococcaceae	0.191308	±	0.137435	8/8		0.131365	±	0.105832	8/8		0.0988224	±	0.0414871	4/4		0.153982	±	0.051621	4/4	0.51		0.2705	0.6209	0.7306	0.4694
139	family	Lachnospiraceae	0.0314542	±	0.0513344	0.625		0.0113751	±	0.0149805	0.625		0.0690813	±	0.104078	4/4		0.0103062	±	0.00600701	4/4	0.3		0.4429	0.0811	0.9732	0.1208
140	genus	Anaerotruncus	0.0203798	±	0.0142468	8/8		0.0193118	±	0.0109493	8/8		0.0310994	±	0.0288023	4/4		0.01353	±	0.00953631	4/4	0.47		0.8941	0.2386	0.558	0.1325
141	genus	Anaerotruncus	0.020246	±	0.0121815	0.875		0.0172999	±	0.0230471	0.75		0.026203	±	0.019356	4/4		0.0110035	±	0.0045854	4/4	0.65		0.7361	0.409	0.5576	0.2269
142	family	Ruminococcaceae	0.0794208	±	0.184061	0.25		0.0696701	±	0.129267	0.375		0.0667587	±	0.0913795	0.5		0.00170439	±	0.00340878	0.25	0.82		0.8888	0.9728	0.4297	0.5117
143	class	Mollicutes	0.0343828	±	0.0761643	0.375		0.0189471	±	0.0297221	0.375		0.00103593	±	0.00207185	0.25		0.0316301	±	0.0355537	0.75	0.72		0.5463	0.5674	0.6849	0.3999
144	family	Lachnospiraceae	0.139941	±	0.162696	8/8		0.0912414	±	0.0534174	8/8		0.144969	±	0.175744	4/4		0.224288	±	0.370419	4/4	0.72		0.6108	0.6464	0.2623	0.5582
145	family	Erysipelotrichaceae	0.00183171	±	0.00339176	0.25		0.00693275	±	0.00890053	0.625		0.00307533	±	0.00391094	0.5		0.386431	±	0.768323	0.5	0.17		0.973	0.9833	0.0504	0.0835
146	family	Lachnospiraceae	0.00757547	±	0.00846571	0.5		0.0211509	±	0.0267511	0.5		0.0436252	±	0.0584613	0.75		0	±	0	0/4	0.14		0.3451	0.206	0.2329	0.0399
147	family	Ruminococcaceae	0.0187479	±	0.0237754	0.5		0.0835405	±	0.133598	0.625		0.065562	±	0.0513052	4/4		0.0765681	±	0.0890178	0.75	0.51		0.1636	0.7466	0.9002	0.8638
148	genus	Dorea	0.102017	±	0.112741	0.875		0.0366354	±	0.0539584	0.625		0.0366637	±	0.0385458	4/4		0.0373796	±	0.0385969	4/4	0.31		0.1046	0.9995	0.9875	0.9896
149	family	Ruminococcaceae	0.033239	±	0.0763792	0.5		0.0264306	±	0.036587	0.5		0.0257411	±	0.0213406	0.75		0.00295875	±	0.00591751	0.25	0.81		0.7915	0.9825	0.4596	0.5334
150	genus	Coprococcus	0.130832	±	0.0858639	8/8		0.133584	±	0.0694292	8/8		0.0909029	±	0.00591513	4/4		0.125101	±	0.101424	4/4	0.81		0.9432	0.3716	0.8577	0.5331
151	genus	Coprococcus	0.0172821	±	0.0240314	0.75		0.0256781	±	0.02654	0.875		0.0217121	±	0.0147503	4/4		0.0107785	±	0.00839222	0.75	0.72		0.4578	0.7733	0.2856	0.4937
152	genus	Lactobacillus	0	±	0	0/8		0	±	0	0/8		0	±	0	0/4		0.00147938	±	0.00295875	0.25	0.17		1	1	0.0478	0.0829
153	genus	Dorea	0.00666831	±	0.0108056	0.5		0.00878558	±	0.00791519	0.75		0.0137758	±	0.0173906	0.75		0.0057569	±	0.00806649	0.5	0.7		0.7007	0.4617	0.6537	0.3088
154	family	Ruminococcaceae	0.28251	±	0.502031	0.875		0.149755	±	0.227652	8/8		0.0773542	±	0.00460506	4/4		0.21752	±	0.349569	4/4	0.78		0.4609	0.7412	0.7572	0.5808
155	genus	Marvinbryantia	0.144891	±	0.178132	0.75		0.165578	±	0.111202	8/8		0.149162	±	0.0971984	4/4		0.0481052	±	0.0577353	0.5	0.53		0.7567	0.8408	0.1608	0.2908
156	family	Ruminococcaceae	0.0142589	±	0.0217988	0.5		0.026472	±	0.0323349	0.5		0.0238153	±	0.0345763	0.75		0.0100257	±	0.0129908	0.5	0.71		0.3789	0.8746	0.3343	0.4808
157	genus	Dorea	0.0662464	±	0.0538111	0.875		0.185704	±	0.34611	8/8		0.0911882	±	0.0983292	4/4		0.101325	±	0.113897	0.75	0.72		0.2802	0.4817	0.5294	0.9476
158	family	Ruminococcaceae	0.0128828	±	0.0282484	0.375		0.079074	±	0.17299	0.5		0.121565	±	0.141891	4/4		0.0273038	±	0.0420917	0.5	0.44		0.2771	0.5647	0.4838	0.2739
159	family	Erysipelotrichaceae	0.0590408	±	0.0808987	0.625		0.0296505	±	0.016662	8/8		0.0452763	±	0.0559415	4/4		0.0272619	±	0.0193769	4/4	0.68		0.2891	0.6415	0.9431	0.642
160	family	Lachnospiraceae	0.175844	±	0.16522	8/8		0.201475	±	0.100853	8/8		0.225741	±	0.217167	4/4		0.0890629	±	0.115988	0.5	0.58		0.7344	0.793	0.2323	0.2094
161	family	Lachnospiraceae	0.0426216	±	0.0205609	8/8		0.046082	±	0.0403613	0.875		0.0596463	±	0.0261553	4/4		0.0749343	±	0.0882252	4/4	0.65		0.8782	0.6248	0.3033	0.633
162	family	Lachnospiraceae	0.114718	±	0.0848144	8/8		0.115092	±	0.0694567	8/8		0.193876	±	0.0835075	4/4		0.0828473	±	0.0957935	0.75	0.28		0.9928	0.1298	0.5252	0.0681
163	family	Lachnospiraceae	0.0352807	±	0.0332288	0.875		0.0690958	±	0.0497545	8/8		0.125274	±	0.171762	4/4		0.0915349	±	0.130214	4/4	0.43		0.4644	0.3237	0.6904	0.6045
164	family	Lachnospiraceae	0.0283915	±	0.0456255	0.625		0.0430359	±	0.0283713	0.875		0.047321	±	0.0453166	4/4		0.019497	±	0.0241692	0.75	0.64		0.4439	0.8538	0.3175	0.3065
165	family	Lachnospiraceae	0.265024	±	0.350897	0.75		0.143633	±	0.143014	0.75		0.254599	±	0.329845	0.75		0.213975	±	0.275081	0.75	0.83		0.3948	0.5236	0.6851	0.839
166	class	Mollicutes	0.104461	±	0.161398	0.875		0.0772587	±	0.101241	0.875		0.161475	±	0.221525	0.75		0.0518121	±	0.0725984	0.5	0.72		0.7103	0.3523	0.7765	0.2957
167	family	Ruminococcaceae	0.0756896	±	0.107791	0.625		0.0970109	±	0.110147	0.75		0.0248193	±	0.0149853	4/4		0.0669079	±	0.126049	0.5	0.73		0.685	0.2685	0.6402	0.572
168	family	Lachnospiraceae	0.0914808	±	0.114097	8/8		0.0823213	±	0.0625528	8/8		0.0235352	±	0.0355783	0.75		0.0708681	±	0.0513375	4/4	0.58		0.8227	0.2481	0.8191	0.4166
169	genus	Dorea	0.00553901	±	0.00729945	0.625		0.0166077	±	0.0327602	0.25		0.0178998	±	0.0357995	0.25		0.00384315	±	0.00449402	0.5	0.69		0.3728	0.9316	0.4008	0.4226
170	family	Ruminococcaceae	0.162113	±	0.135725	8/8		0.0996504	±	0.138008	8/8		0.199598	±	0.182812	4/4		0.128751	±	0.0394328	4/4	0.64		0.3675	0.2424	0.7295	0.4682
171	genus	Anaerotruncus	0.0280237	±	0.0261429	0.75		0.0143586	±	0.013542	0.875		0.0148994	±	0.00600839	4/4		0.0168276	±	0.0144546	0.75	0.46		0.154	0.9623	0.8292	0.8839
172	family	Erysipelotrichaceae	0.0513316	±	0.0692909	0.875		0.0491429	±	0.0441259	0.875		0.0211856	±	0.0195903	4/4		0.0786659	±	0.0869441	0.75	0.61		0.9422	0.4527	0.4282	0.1878
174	genus	Enterorhabdus	0	±	0	0/8		0	±	0	0/8		0	±	0	0/4		0	±	0	0/4	.		.	.	.	.
175	genus	Barnesiella	0.00270023	±	0.00306474	0.5		0.00545379	±	0.0138181	0.25		0	±	0	0/4		0	±	0	0/4	0.64		0.5182	0.3002	0.3002	1
176	family	Lachnospiraceae	0.0216964	±	0.0595861	0.25		0.02635	±	0.0476049	0.375		0.195497	±	0.353506	4/4		0.369561	±	0.231173	4/4	0.01		0.9568	0.1192	0.0036	0.1624
177	family	Ruminococcaceae	0.197846	±	0.291311	8/8		0.0401218	±	0.0134234	8/8		0.029468	±	0.0140853	4/4		0.0317684	±	0.0353636	4/4	0.23		0.0835	0.921	0.938	0.9852
179	family	Lachnospiraceae	0.0259658	±	0.0326979	0.625		0.0159622	±	0.0194002	0.5		0.0406461	±	0.0329623	4/4		0.00402814	±	0.00558156	0.5	0.24		0.4498	0.1361	0.4615	0.0598
180	family	Lachnospiraceae	0.0725243	±	0.120071	0.75		0.175579	±	0.355413	8/8		0.11655	±	0.127586	0.75		0.0345414	±	0.0483989	0.5	0.73		0.3771	0.6772	0.3248	0.6168
181	genus	Anaerovorax	0.102942	±	0.127973	0.625		0.0284976	±	0.053092	0.25		0.020394	±	0.040788	0.25		0.0217558	±	0.0290416	0.5	0.23		0.0924	0.8767	0.8973	0.982
182	genus	Anaerovorax	0.0188606	±	0.0165117	0.875		0.0195089	±	0.0203307	0.75		0.0209143	±	0.00580618	4/4		0.0322022	±	0.0488174	0.5	0.82		0.9584	0.9264	0.4084	0.5229
184	family	Lachnospiraceae	0.0370327	±	0.0339032	0.875		0.0269973	±	0.0242294	8/8		0.0505499	±	0.0315431	4/4		0.0527348	±	0.043629	4/4	0.51		0.5412	0.2475	0.2078	0.9247
185	family	Lachnospiraceae	0.231959	±	0.573417	0.5		0.0677936	±	0.0922653	0.625		0.0155389	±	0.0310778	0.25		0.0585622	±	0.0676292	0.5	0.68		0.3524	0.8071	0.9656	0.8617
186	family	Lachnospiraceae	0.00663897	±	0.0127858	0.375		0.00897882	±	0.0236309	0.25		0.116355	±	0.226314	0.75		0.0185659	±	0.0371318	0.25	0.23		0.9592	0.0662	0.864	0.141
187	species	Staphylococcus cohnii	0.0111073	±	0.0181433	0.375		0.0170388	±	0.0228078	0.625		0.0258435	±	0.0313583	4/4		0.0119727	±	0.00816577	0.75	0.7		0.5842	0.5079	0.7022	0.3686
190	genus	Anaerotruncus	0.0086683	±	0.015497	0.5		0.0104277	±	0.0136115	0.5		0.00482157	±	0.00459071	0.75		0.00630246	±	0.00727983	0.5	0.89		0.7837	0.4776	0.6002	0.8702
191	family	Ruminococcaceae	0.10156	±	0.0420998	8/8		0.104547	±	0.060092	8/8		0.136631	±	0.014338	4/4		0.0965762	±	0.0344394	4/4	0.58		0.8974	0.2656	0.779	0.23
193	family	Lachnospiraceae	0.0168629	±	0.0476955	0.125		0.0478929	±	0.115677	0.25		0.00103593	±	0.00207185	0.25		0.11944	±	0.161112	0.5	0.31		0.5288	0.4386	0.2416	0.0991
194	family	Lachnospiraceae	0.0951769	±	0.0712569	0.875		0.168513	±	0.0618735	8/8		0.161085	±	0.0957804	4/4		0.0681879	±	0.0539626	0.75	0.07		0.0497	0.8646	0.0302	0.076
201	family	Lachnospiraceae	0.222086	±	0.189699	0.875		0.239807	±	0.160558	8/8		0.202924	±	0.204214	0.75		0.181684	±	0.181304	4/4	0.96		0.8468	0.7429	0.606	0.8699
202	family	Lachnospiraceae	0.00841898	±	0.0162428	0.5		0.0013433	±	0.00256916	0.25		0.277628	±	0.555256	0.25		0	±	0	0/4	0.18		0.9482	0.049	0.992	0.0832
205	family	Lachnospiraceae	0.162121	±	0.192589	0.875		0.0369444	±	0.0330471	0.875		0.129512	±	0.0893155	0.75		0.0631351	±	0.0562784	0.75	0.22		0.0546	0.232	0.7309	0.4529
207	genus	Dorea	0.0404127	±	0.0570901	0.75		0.0513429	±	0.0615078	0.875		0.0414376	±	0.0368516	0.75		0.0324522	±	0.0284969	4/4	0.94		0.6834	0.7626	0.5658	0.8123
208	genus	Coprococcus	0.177445	±	0.186544	0.625		0.20534	±	0.213172	0.875		0.296701	±	0.578745	0.5		0.330821	±	0.645957	0.5	0.89		0.8833	0.6953	0.5912	0.899
209	family	Lachnospiraceae	0.100419	±	0.0992788	8/8		0.0269462	±	0.0366192	0.5		0.02003	±	0.0155543	4/4		0.0283251	±	0.0441448	0.75	0.1		0.0355	0.8642	0.9728	0.859
212	family	Ruminococcaceae	0.119052	±	0.18089	0.875		0.0404071	±	0.0549773	0.5		0.0697541	±	0.135845	0.5		0	±	0	0/4	0.42		0.2178	0.7023	0.5993	0.4342
214	genus	Acetivibrio	0.239098	±	0.237612	0.875		0.152391	±	0.209565	0.75		0.111441	±	0.11611	4/4		0.1971	±	0.337125	0.75	0.8		0.465	0.7769	0.7571	0.6085
215	genus	Barnesiella	0	±	0	0/8		0	±	0	0/8		0	±	0	0/4		0	±	0	0/4	.		.	.	.	.
216	genus	Barnesiella	0	±	0	0/8		0	±	0	0/8		0	±	0	0/4		0	±	0	0/4	.		.	.	.	.
218	genus	Streptococcus	0.109821	±	0.310621	0.125		0.00312285	±	0.00725548	0.25		0	±	0	0/4		0	±	0	0/4	0.61		0.2593	0.9781	0.9781	1
223	class	Mollicutes	0.0124327	±	0.0222563	0.5		0.0198612	±	0.035957	0.5		0.0563375	±	0.0455627	0.75		0.00213876	±	0.00427753	0.25	0.09		0.6332	0.0663	0.3565	0.0212
225	family	Ruminococcaceae	0.146094	±	0.232885	0.5		0.00439026	±	0.00735248	0.375		0.00207185	±	0.0041437	0.25		0.00340878	±	0.00681756	0.25	0.16		0.0531	0.9784	0.9908	0.9892
230	genus	Acetivibrio	0.132052	±	0.299203	0.375		0.0189828	±	0.0387032	0.375		0.00310778	±	0.00621556	0.25		0.0570893	±	0.107411	0.75	0.58		0.2316	0.8889	0.7378	0.6815
231	family	Lachnospiraceae	0.00154469	±	0.00306371	0.25		0.00404153	±	0.00907058	0.25		0.00205563	±	0.00237378	0.5		0.00106938	±	0.00213876	0.25	0.79		0.3993	0.5821	0.4124	0.8123
232	family	Ruminococcaceae	0.0020511	±	0.00379792	0.25		0.00246629	±	0.00697573	0.125		0	±	0	0/4		0.0185477	±	0.0291743	0.5	0.13		0.9466	0.7455	0.0443	0.0446
233	family	Ruminococcaceae	0	±	0	0/8		0.144891	±	0.326391	0.25		0	±	0	0/4		0	±	0	0/4	0.41		0.1491	0.2347	0.2347	1
235	genus	Prevotella	0	±	0	0/8		0	±	0	0/8		0	±	0	0/4		0	±	0	0/4	.		.	.	.	.
240	genus	Allobaculum	0	±	0	0/8		0	±	0	0/8		0	±	0	0/4		0	±	0	0/4	.		.	.	.	.
243	genus	Barnesiella	0	±	0	0/8		0	±	0	0/8		0	±	0	0/4		0	±	0	0/4	.		.	.	.	.
244	class	Mollicutes	0	±	0	0/8		0	±	0	0/8		0	±	0	0/4		0	±	0	0/4	.		.	.	.	.
248	family	Lachnospiraceae	0	±	0	0/8		0	±	0	0/8		0	±	0	0/4		0.280178	±	0.560356	0.25	0.17		1	1	0.0478	0.0829
250	genus	Roseburia	0.00257796	±	0.00729156	0.125		0	±	0	0/8		0	±	0	0/4		0	±	0	0/4	0.6		0.246	1	1	1
259	genus	Acetivibrio	0.00464032	±	0.0131248	0.125		0.00105383	±	0.00195175	0.25		0.0155131	±	0.0310263	0.25		0.134986	±	0.101001	0.75	0		0.8651	0.5772	<.0001	0.0006
267	genus	Barnesiella	0	±	0	0/8		0	±	0	0/8		0	±	0	0/4		0	±	0	0/4	.		.	.	.	.
274	genus	Barnesiella	0	±	0	0/8		0	±	0	0/8		0	±	0	0/4		0	±	0	0/4	.		.	.	.	.
276	family	Ruminococcaceae	0.00230832	±	0.00458723	0.25		0.00885088	±	0.0202493	0.25		0.0179786	±	0.0359573	0.25		0.108245	±	0.205243	0.5	0.2		0.8743	0.857	0.0606	0.1335
279	family	Ruminococcaceae	0.0667323	±	0.0503744	8/8		0.293762	±	0.698	8/8		0.108625	±	0.102796	4/4		0.418397	±	0.784831	0.75	0.66		0.3886	0.5639	0.697	0.4052
280	genus	Barnesiella	0	±	0	0/8		0	±	0	0/8		0	±	0	0/4		0	±	0	0/4	.		.	.	.	.
301	family	Lachnospiraceae	0.00508236	±	0.00560861	0.625		0.0057105	±	0.00707123	0.5		0.00511473	±	0.00771826	0.5		0.00895632	±	0.0128581	0.5	0.87		0.8751	0.9031	0.5094	0.499
321	family	Lachnospiraceae	0.0401857	±	0.0442783	0.875		0.0879865	±	0.0875371	8/8		0.0918734	±	0.067359	4/4		0.0301664	±	0.0243334	0.75	0.29		0.1528	0.9224	0.1577	0.19
341	family	Lachnospiraceae	0.0587022	±	0.0404615	0.875		0.1167	±	0.0697823	8/8		0.0840501	±	0.0979011	4/4		0.120599	±	0.136799	0.75	0.47		0.1664	0.5167	0.9379	0.5294
388	family	Ruminococcaceae	0.146681	±	0.212703	8/8		0.160108	±	0.215912	0.75		0.0683069	±	0.0562531	4/4		0.0976105	±	0.0835744	4/4	0.83		0.8851	0.4236	0.5843	0.8236
432	family	Lachnospiraceae	0.74961	±	1.2162	0.625		2.58619	±	4.78416	0.5		1.23889	±	2.46764	0.75		0.00106938	±	0.00213876	0.25	0.51		0.2459	0.4823	0.1847	0.5752
451	genus	Roseburia	0.346009	±	0.389919	8/8		0.180616	±	0.147393	0.875		0.293838	±	0.384538	0.75		0.172004	±	0.162292	4/4	0.65		0.2752	0.5377	0.9624	0.5655
484	family	Lachnospiraceae	0.00477394	±	0.00811799	0.375		0.00517256	±	0.0146302	0.125		0.0010197	±	0.0020394	0.25		0	±	0	0/4	0.78		0.9368	0.5025	0.405	0.886
491	family	Ruminococcaceae	0.0145445	±	0.0233199	0.5		0.0496258	±	0.0635659	0.75		0.0204641	±	0.0308722	0.5		0.0176633	±	0.025067	0.75	0.39		0.1177	0.2803	0.2381	0.9274
506	family	Ruminococcaceae	0.204705	±	0.340489	0.875		0.10092	±	0.175561	8/8		0.0550672	±	0.0363672	4/4		0.151249	±	0.252705	4/4	0.75		0.4111	0.7652	0.7431	0.5883
513	family	Lachnospiraceae	0.248179	±	0.587725	0.75		0.533164	±	0.681301	8/8		0.357793	±	0.338572	4/4		0.124135	±	0.104241	4/4	0.62		0.3122	0.6081	0.2385	0.5545
526	family	Lachnospiraceae	0.0327337	±	0.0429091	0.75		0.0178487	±	0.0314159	0.5		0.00412748	±	0.00586017	0.5		0.0279802	±	0.0393305	0.75	0.58		0.4055	0.5297	0.6418	0.3471
545	genus	Barnesiella	0.448314	±	0.835582	0.25		0.425962	±	0.778997	0.375		0	±	0	0/4		1.23021	±	1.42079	0.5	0.27		0.9596	0.4342	0.1475	0.0597
557	genus	Oscillibacter	0.208514	±	0.111713	8/8		0.268256	±	0.187388	8/8		0.193845	±	0.0717054	4/4		0.092718	±	0.0385493	4/4	0.23		0.3792	0.3713	0.0433	0.2946
576	genus	Barnesiella	0.386252	±	0.720244	0.25		0.335556	±	0.604472	0.375		0	±	0	0/4		1.0572	±	1.22641	0.5	0.25		0.8911	0.4625	0.1228	0.0544
590	family	Lachnospiraceae	0.15173	±	0.138661	8/8		0.171335	±	0.129268	8/8		0.159534	±	0.0956059	4/4		0.329054	±	0.315839	0.75	0.37		0.82	0.9109	0.1455	0.1739
591	family	Lachnospiraceae	0.0193757	±	0.0367564	0.625		0.0266771	±	0.0573318	0.5		0.00839612	±	0.00742201	0.75		0.00805627	±	0.0111631	0.5	0.84		0.723	0.471	0.4629	0.9907
603	genus	Oscillibacter	0.786797	±	0.479808	8/8		0.636813	±	0.549305	8/8		0.580167	±	0.284802	4/4		0.787277	±	0.478704	4/4	0.85		0.5411	0.8499	0.6161	0.5506
615	family	Ruminococcaceae	0.0252082	±	0.0325771	0.75		0.0215852	±	0.0125483	0.875		0.0127133	±	0.0128014	0.75		0.0315741	±	0.016263	4/4	0.67		0.747	0.5206	0.4701	0.2427
622	genus	Dorea	0.000921693	±	0.00260694	0.125		0.0587522	±	0.136411	0.25		0.00205563	±	0.00237378	0.5		0.00147938	±	0.00295875	0.25	0.46		0.1674	0.265	0.2603	0.992
626	family	Lachnospiraceae	0.00422271	±	0.00494857	0.5		0	±	0	0/8		0.114988	±	0.229976	0.25		0	±	0	0/4	0.18		0.9254	0.0479	1	0.083
628	genus	Papillibacter	0.121604	±	0.163779	8/8		0.0404969	±	0.0300284	8/8		0.0495931	±	0.0641777	4/4		0.0290958	±	0.0196655	0.75	0.35		0.127	0.8855	0.8568	0.7789
638	family	Ruminococcaceae	0.120957	±	0.0710175	8/8		0.109578	±	0.0479949	8/8		0.134956	±	0.076034	4/4		0.123721	±	0.0864328	4/4	0.94		0.7396	0.5463	0.7359	0.8164
695	species	Lactococcus lactis	0	±	0	0/8		0	±	0	0/8		0	±	0	0/4		0.00147938	±	0.00295875	0.25	0.17		1	1	0.0478	0.0829
699	family	Lachnospiraceae	0.0059757	±	0.0153034	0.25		0.00420828	±	0.0119028	0.125		0.0445448	±	0.0890896	0.25		0.00412575	±	0.00825151	0.25	0.3		0.9238	0.0862	0.9971	0.133
708	family	Lachnospiraceae	0	±	0	0/8		0	±	0	0/8		0	±	0	0/4		0	±	0	0/4	.		.	.	.	.
712	family	Lachnospiraceae	3.08582	±	1.48989	8/8		2.05869	±	0.769235	8/8		4.10046	±	1.7536	4/4		1.95353	±	2.89432	0.75	0.18		0.2258	0.056	0.9178	0.0796
714	family	Porphyromonadaceae	2.35084	±	1.7477	8/8		5.1197	±	2.68231	8/8		4.36927	±	2.93494	4/4		5.50334	±	2.97337	4/4	0.12		0.0379	0.6281	0.804	0.527
718	family	Ruminococcaceae	0.0137245	±	0.0197091	0.5		0.00489662	±	0.00729372	0.5		0.132353	±	0.171488	0.75		0.0190816	±	0.0116103	4/4	0.03		0.797	0.006	0.7359	0.0282
730	genus	Oscillibacter	0.0735037	±	0.0643629	8/8		0.0589228	±	0.0425041	8/8		0.0541167	±	0.04689	0.75		0.0650447	±	0.052335	0.75	0.92		0.5892	0.884	0.8526	0.7741
731	family	Ruminococcaceae	0.0404606	±	0.0492304	0.75		0.0853816	±	0.0831931	8/8		0.0214993	±	0.0165636	4/4		0.0565235	±	0.0753687	4/4	0.38		0.1791	0.1216	0.4737	0.4517
740	family	Lachnospiraceae	0.0206687	±	0.030149	0.625		0.0068698	±	0.0131932	0.375		0.0177144	±	0.0290735	0.75		0.0252893	±	0.0423602	0.75	0.68		0.3334	0.5319	0.2928	0.7044
746	family	Porphyromonadaceae	0.026577	±	0.0275128	0.75		0.178867	±	0.290828	0.875		0.0433629	±	0.0646133	0.5		0.0452482	±	0.0441623	4/4	0.33		0.098	0.2218	0.228	0.988
760	genus	Dorea	0.0738527	±	0.0698438	8/8		0.0509599	±	0.063546	0.625		0.074148	±	0.0608619	0.75		0.0419609	±	0.0315306	0.75	0.77		0.4677	0.5473	0.8146	0.4703
		Others below 0.1%	2.81663					2.35422					2.03712					2.03464
