# Supplementary material for: Disparate Metabolic Responses in Mice Fed a High-Fat Diet Supplemented with Maize-Derived Non-Digestible Feruloylated Oligo- and Polysaccharides Are Linked to Changes in the Gut Microbiota
Source: PLoS One. 2016 Jan 5;11(1):e0146144. doi: 10.1371/journal.pone.0146144 (PMC4701460; doi:10.1371/journal.pone.0146144)
Supplement: S5 Table — #/N, proportion of mice with detectable levels of that particular OTU; significant ANOVA models (p<0.05) and Bonferroni contrasts (p<0.0125) are bolded; OTUs for which all mice across all time points had abundances <0.1% were combined into "Others below 0.1%". (XLSX) [file pone.0146144.s007.xlsx]

## Sheet: S5 Table
S5 Table. Abundance of OTUs (% of total sequences) by treatment group at week 1. #/N, proportion of mice with detectable levels of that particular OTU; significant ANOVA models (p<0.05) and Bonferroni contrasts (p<0.0125) are bolded; OTUs for which all mice across all time points had abundances <0.1% were combined into "Others below 0.1%".
	Taxonomic rank		LF					HF					N-FOPS					F-FOPS				ANOVA p-value		Bonferroni contrasts (α=0.0125)
OTU		Name	Mean	±	SD	#/N		Mean	±	SD	#/N		Mean	±	SD	#/N		Mean	±	SD	#/N			LF vs. HF	HF vs. N-FOPS	HF vs. F-FOPS	N-FOPS vs. F-FOPS
1	genus	Akkermansia	7.82488	±	1.79352	8/8		7.29975	±	2.60035	8/8		17.4761	±	10.1324	4/4		20.466	±	12.4033	4/4	0.01		0.8728	0.0185	0.0034	0.5214
2	species	Lactococcus lactis	9.104	±	4.04648	8/8		16.5381	±	6.37755	8/8		7.01622	±	1.57117	4/4		4.30644	±	2.1841	4/4	0		0.0041	0.0029	0.0003	0.4135
3	family	Porphyromonadaceae	1.14157	±	0.611146	8/8		1.27017	±	1.16399	8/8		7.34438	±	3.2525	4/4		5.70281	±	2.22894	4/4	0		0.8822	<.0001	0.0004	0.1906
4	genus	Allobaculum	8.20214	±	14.5026	0.875		0.00489106	±	0.00729039	0.5		0.316194	±	0.509177	0.75		2.39764	±	1.7689	0.75	0.26		0.0714	0.9535	0.6548	0.736
5	species	Lactobacillus johnsonii	4.95097	±	5.27673	8/8		5.91254	±	6.97016	8/8		0.956861	±	0.947695	4/4		6.40797	±	7.30795	4/4	0.53		0.7481	0.1859	0.8924	0.2067
6	family	Lachnospiraceae	2.18093	±	2.13427	8/8		6.67143	±	7.71098	8/8		5.55645	±	4.68233	4/4		1.88478	±	2.08911	4/4	0.27		0.0955	0.7265	0.1435	0.3238
7	family	Lachnospiraceae	0.811778	±	0.58176	0.875		1.33946	±	0.753819	0.875		8.62732	±	3.9868	4/4		0.941256	±	1.86967	0.5	0		0.5634	<.0001	0.7211	<.0001
8	family	Peptococcaceae	2.82716	±	1.0993	8/8		3.74079	±	2.09398	8/8		0.77801	±	0.939027	0.75		0.209167	±	0.268399	0.5	0		0.2219	0.0033	0.0007	0.585
9	genus	Blautia	0.0163249	±	0.0461737	0.125		0.0104646	±	0.0146936	0.625		2.96386	±	0.7956	4/4		11.9835	±	23.0008	0.75	0.16		0.999	0.5944	0.0403	0.1679
10	family	Porphyromonadaceae	0.0320196	±	0.0354777	0.875		0.0202077	±	0.0295378	0.75		1.30716	±	0.308505	4/4		0.879469	±	0.718722	0.75	0		0.9389	<.0001	0.0002	0.0606
11	genus	Oscillibacter	2.81066	±	2.43877	8/8		6.90612	±	4.48348	8/8		0.342647	±	0.353645	4/4		0.0660648	±	0.0684202	0.75	0		0.0135	0.002	0.0014	0.8983
12	genus	Sporacetigenium	8.24959	±	5.2274	8/8		2.16949	±	4.68369	0.875		0	±	0	0/4		0.544802	±	0.672626	0.75	0.01		0.0084	0.4046	0.5309	0.8549
13	family	Lachnospiraceae	1.3742	±	0.570586	8/8		4.3712	±	3.23593	8/8		1.35017	±	0.983967	4/4		0.459471	±	0.814363	0.5	0.01		0.0073	0.0231	0.0047	0.5371
14	family	Lachnospiraceae	0.00103743	±	0.00192103	0.25		0.00105543	±	0.00195428	0.25		1.75263	±	1.40238	4/4		3.37004	±	3.77725	0.75	0.01		1	0.0817	0.0021	0.1582
15	family	Ruminococcaceae	0.97734	±	0.838089	8/8		1.62386	±	1.10461	8/8		1.24877	±	0.591464	4/4		0.370234	±	0.410179	0.75	0.15		0.1512	0.4877	0.0284	0.167
16	family	Lachnospiraceae	0.093148	±	0.172955	0.875		0.0439399	±	0.0242065	0.875		0.227382	±	0.279459	4/4		0.0527316	±	0.0999925	0.5	0.28		0.5315	0.0669	0.9269	0.1257
17	family	Lachnospiraceae	0.76664	±	0.741092	8/8		2.57214	±	2.42517	0.75		2.83136	±	2.46259	0.75		0.760734	±	1.09003	0.75	0.12		0.0621	0.8191	0.1211	0.1247
18	family	Lachnospiraceae	4.18071	±	3.40411	8/8		0.902672	±	1.47313	8/8		0.0805303	±	0.158362	0.5		0.00416077	±	0.00832154	0.25	0.01		0.0073	0.5477	0.5115	0.9612
19	family	Lachnospiraceae	2.30015	±	0.871797	8/8		3.93741	±	3.13042	8/8		0.651567	±	0.480341	4/4		0.131689	±	0.213689	4/4	0.01		0.1058	0.0117	0.0043	0.7077
20	family	Lachnospiraceae	0.109945	±	0.0600715	8/8		4.15251	±	5.05898	8/8		0.00203277	±	0.00406554	0.25		0.00536675	±	0.00785397	0.5	0.04		0.0137	0.0348	0.0349	0.9988
21	genus	Barnesiella	0.894748	±	1.74168	0.25		0.401589	±	0.840517	0.25		0	±	0	0/4		3.59071	±	4.26638	0.5	0.07		0.6289	0.7476	0.0175	0.0201
22	genus	Bifidobacterium	0.0653572	±	0.143675	0.25		0	±	0	0/8		0.226299	±	0.209225	4/4		1.50374	±	1.01663	4/4	0		0.7537	0.3791	<.0001	0.0003
23	genus	Lactobacillus	7.08419	±	5.40321	8/8		0.00497235	±	0.00924569	0.5		0.00612892	±	0.00233984	4/4		0.00205695	±	0.00237547	0.5	0		0.0003	0.9995	0.9988	0.9986
24	genus	Dorea	0.441117	±	0.276713	8/8		0.356586	±	0.193352	8/8		0.88562	±	0.360564	4/4		0.355179	±	0.441307	0.75	0.05		0.5764	0.0088	0.9939	0.0203
25	family	Lachnospiraceae	1.09919	±	0.414678	8/8		1.54198	±	1.0261	8/8		0.0754489	±	0.14274	0.75		0.0386795	±	0.0437465	0.75	0		0.193	0.0016	0.0013	0.9377
26	family	Ruminococcaceae	0.922183	±	1.00578	0.875		1.80524	±	2.01475	0.625		0	±	0	0/4		0.180298	±	0.236997	0.5	0.12		0.2009	0.0391	0.0608	0.8505
27	genus	Acetivibrio	0.00384242	±	0.0060396	0.375		0.162168	±	0.45868	0.125		0.0660888	±	0.111497	0.5		6.98391	±	8.06937	0.5	0.01		0.9206	0.9606	0.002	0.0054
28	family	Lachnospiraceae	0.00813722	±	0.00812481	0.625		0.00361657	±	0.00742892	0.25		0.0204344	±	0.022802	0.75		0.00508378	±	0.0101676	0.25	0.15		0.4471	0.0288	0.8392	0.0773
29	genus	Marvinbryantia	1.05848	±	0.657534	8/8		0.300241	±	0.164301	8/8		0.0814004	±	0.0936704	0.75		0.0261706	±	0.0491779	0.5	0		0.0012	0.3858	0.28	0.8483
30	family	Lachnospiraceae	0	±	0	0/8		0	±	0	0/8		0	±	0	0/4		0.581468	±	1.16294	0.25	0.17		1	1	0.0478	0.0829
31	genus	Papillibacter	0.0524322	±	0.09215	0.625		0.336666	±	0.443345	0.875		0.42293	±	0.751462	0.5		0.957215	±	1.14423	0.5	0.13		0.35	0.815	0.1035	0.218
32	family	Lachnospiraceae	0.014604	±	0.0120558	0.875		0.00871618	±	0.0230097	0.25		2.27384	±	0.825521	4/4		0.374365	±	0.432335	0.5	0		0.9743	<.0001	0.114	<.0001
33	genus	Acetivibrio	0.0267739	±	0.032061	0.625		0.00104563	±	0.00295749	0.125		0	±	0	0/4		0	±	0	0/4	0.04		0.0137	0.9295	0.9295	1
34	family	Lachnospiraceae	0.037725	±	0.0482699	8/8		0.00686494	±	0.019417	0.125		0.113108	±	0.190173	0.5		0.00482393	±	0.00964785	0.25	0.18		0.449	0.0421	0.9671	0.0697
35	family	Lachnospiraceae	0.681385	±	0.738814	8/8		0.372298	±	0.552622	8/8		0.389875	±	0.0933494	4/4		0.407218	±	0.342034	0.75	0.69		0.2851	0.9598	0.9203	0.9657
36	family	Lachnospiraceae	0.00458194	±	0.00715771	0.5		0.00914679	±	0.0164556	0.375		2.08333	±	1.86623	4/4		0.818584	±	1.0898	0.75	0		0.9914	0.0006	0.13	0.0452
37	family	Lachnospiraceae	0.118736	±	0.132581	0.875		2.59268	±	2.05958	8/8		0.00203882	±	0.00407764	0.25		0.00416077	±	0.00832154	0.25	0		0.0006	0.0024	0.0025	0.9981
38	genus	Eubacterium	0.123487	±	0.0754298	8/8		0.278923	±	0.125434	8/8		0.064155	±	0.053265	0.75		0.0156515	±	0.0169232	0.75	0		0.0023	0.0008	0.0001	0.4512
39	family	Lachnospiraceae	0.0760906	±	0.125905	0.875		0.0547925	±	0.0720648	8/8		2.05818	±	0.560581	4/4		0.741454	±	0.638097	0.75	0		0.9015	<.0001	0.0036	<.0001
40	genus	Turicibacter	0.898084	±	0.987104	8/8		0.0100284	±	0.0267139	0.25		0.00304915	±	0.0060983	0.25		0	±	0	0/4	0.02		0.0065	0.9846	0.9779	0.9942
41	family	Lachnospiraceae	0.00217654	±	0.00233672	0.5		0.345377	±	0.293465	8/8		0.217472	±	0.169131	4/4		0.358843	±	0.440435	0.75	0.05		0.0131	0.4171	0.9313	0.437
42	family	Lachnospiraceae	0.0370014	±	0.0358498	8/8		0.0706921	±	0.0477678	8/8		2.83271	±	1.90075	4/4		0.0697957	±	0.0827688	0.5	0		0.9281	<.0001	0.9984	<.0001
43	family	Lachnospiraceae	0.0168639	±	0.0085461	8/8		0.011016	±	0.0167355	0.75		1.33861	±	0.634823	4/4		0.184445	±	0.176999	0.75	0		0.9639	<.0001	0.2808	<.0001
44	family	Ruminococcaceae	0.516141	±	0.475787	8/8		0.209937	±	0.132135	8/8		0.729833	±	0.312091	4/4		0.310245	±	0.297486	0.75	0.09		0.0838	0.0202	0.6317	0.0931
45	family	Lachnospiraceae	0.284278	±	0.319908	8/8		0.522964	±	0.375203	8/8		0.622537	±	0.370489	4/4		0.131298	±	0.189279	0.75	0.13		0.1675	0.6309	0.0693	0.0501
46	family	Lachnospiraceae	0.241979	±	0.239479	8/8		1.01627	±	1.14531	8/8		0.0316493	±	0.0247141	4/4		0.00328637	±	0.00405452	0.5	0.05		0.0368	0.0309	0.0268	0.9544
47	genus	Dorea	0.0851369	±	0.0376263	8/8		0.0472256	±	0.0223456	8/8		0.583694	±	0.490181	4/4		0.442995	±	0.41536	0.75	0		0.765	0.0022	0.0178	0.4358
48	family	Lachnospiraceae	0.0235632	±	0.0326641	0.75		0.0170486	±	0.0482206	0.125		0.0784913	±	0.156983	0.25		0.00104019	±	0.00208039	0.25	0.43		0.854	0.1666	0.7123	0.1327
49	family	Ruminococcaceae	0.752325	±	1.00395	0.875		0.775802	±	1.21258	0.75		0.0346585	±	0.069317	0.25		0.176073	±	0.352147	0.25	0.47		0.9607	0.2134	0.3107	0.834
50	family	Ruminococcaceae	0.162681	±	0.247488	0.75		1.0863	±	0.902708	8/8		0.0784373	±	0.0534792	4/4		0.0138793	±	0.0101875	0.75	0.01		0.0033	0.0076	0.0049	0.8708
51	genus	Anaerotruncus	0.359531	±	0.355173	8/8		0.705573	±	0.39268	8/8		0.100861	±	0.0757957	4/4		0.0321774	±	0.0385599	0.75	0.01		0.0399	0.0052	0.0023	0.761
52	family	Lachnospiraceae	0.00114421	±	0.00212322	0.25		0.00382378	±	0.00356208	0.625		0.00407747	±	0.00815494	0.25		0.0628989	±	0.109588	0.75	0.12		0.9012	0.9923	0.0349	0.0652
53	family	Lachnospiraceae	0.819573	±	0.633884	8/8		0.25708	±	0.167469	8/8		0.00510354	±	0.00511008	0.75		0.00203351	±	0.00406702	0.25	0		0.0088	0.3014	0.2957	0.9912
54	genus	Dorea	0.205853	±	0.119019	8/8		0.526758	±	0.137881	8/8		0.904526	±	0.504775	4/4		0.939496	±	1.01413	0.75	0.04		0.1708	0.1873	0.1513	0.9139
55	family	Lachnospiraceae	0.00103807	±	0.00192219	0.25		0.00211229	±	0.00597446	0.125		0	±	0	0/4		0	±	0	0/4	0.73		0.5693	0.364	0.364	1
56	family	Ruminococcaceae	0.162812	±	0.0810799	8/8		0.131754	±	0.0990234	0.875		0.106485	±	0.0388519	4/4		0.0668469	±	0.0468639	4/4	0.27		0.4426	0.6085	0.1964	0.4878
57	genus	Dorea	0.0164336	±	0.0164402	0.875		0.0358554	±	0.0537773	8/8		0.00712662	±	0.0083987	0.5		0.0308788	±	0.0291189	0.75	0.52		0.2839	0.1985	0.8202	0.3524
58	genus	Oscillibacter	0.46612	±	0.351907	8/8		0.467321	±	0.256575	8/8		0.131485	±	0.125208	4/4		0.0485372	±	0.0657293	0.75	0.03		0.9928	0.0504	0.0173	0.6609
59	family	Lachnospiraceae	0.0330125	±	0.0247487	8/8		0.0033223	±	0.00744156	0.25		0	±	0	0/4		0	±	0	0/4	0		0.0009	0.7264	0.7264	1
60	family	Lachnospiraceae	0	±	0	0/8		0.0047736	±	0.0135018	0.125		0	±	0	0/4		0	±	0	0/4	0.6		0.246	0.3408	0.3408	1
61	genus	Anaerotruncus	0.147791	±	0.149457	8/8		0.375436	±	0.171306	8/8		0.275481	±	0.241069	4/4		0.188872	±	0.145131	0.75	0.09		0.016	0.357	0.0937	0.4874
62	genus	Anaerotruncus	0.000871931	±	0.00246619	0.125		0.00226121	±	0.00333297	0.375		0.960268	±	0.427631	4/4		0.67162	±	0.415895	4/4	0		0.9905	<.0001	0.0001	0.0925
63	genus	Oscillibacter	0.565712	±	0.257621	8/8		0.464874	±	0.180918	8/8		0.613665	±	0.200312	4/4		0.235448	±	0.160221	0.75	0.07		0.3508	0.2633	0.0911	0.0197
64	family	Lachnospiraceae	0.00235346	±	0.00513937	0.25		0.00211229	±	0.00597446	0.125		0	±	0	0/4		0	±	0	0/4	0.75		0.9186	0.468	0.468	1
65	genus	Roseburia	0.0614382	±	0.074461	0.875		0	±	0	0/8		0	±	0	0/4		0	±	0	0/4	0.04		0.0113	1	1	1
66	family	Lachnospiraceae	0.0155637	±	0.0104649	0.875		0.0193909	±	0.0202949	0.75		1.63603	±	0.756134	4/4		0.683936	±	0.48604	0.75	0		0.9827	<.0001	0.0055	0.001
67	family	Lachnospiraceae	0.0114456	±	0.0135037	0.75		0.0197359	±	0.017154	8/8		0.238398	±	0.0836502	4/4		0.389774	±	0.49464	0.75	0.01		0.933	0.0816	0.0056	0.2847
68	genus	Oscillibacter	0.371813	±	0.592031	8/8		0.249675	±	0.191172	8/8		0.110568	±	0.031569	4/4		0.0477386	±	0.059642	0.75	0.48		0.5155	0.5451	0.3821	0.8122
69	family	Lachnospiraceae	0.14906	±	0.0752677	8/8		0.117812	±	0.100244	8/8		0.71264	±	0.377543	4/4		0.0952794	±	0.113953	0.75	0		0.7167	<.0001	0.8306	<.0001
70	genus	Collinsella	0.121338	±	0.0709024	8/8		0.0954751	±	0.0774339	8/8		0.127114	±	0.0853543	4/4		0.117371	±	0.100644	0.75	0.89		0.5275	0.528	0.6614	0.8657
71	genus	Anaerotruncus	0.00608785	±	0.00766957	0.625		0.006302	±	0.0100981	0.5		0.0530723	±	0.0164033	4/4		0.0582609	±	0.055815	0.75	0		0.9858	0.0043	0.0019	0.7605
72	family	Lachnospiraceae	0.239204	±	0.371577	8/8		0.126932	±	0.147619	0.875		0	±	0	0/4		0	±	0	0/4	0.28		0.3538	0.3913	0.3913	1
73	family	Lachnospiraceae	0.18002	±	0.10335	8/8		0.278679	±	0.116751	8/8		0.158217	±	0.104477	4/4		0.287236	±	0.27329	0.75	0.36		0.192	0.1933	0.9248	0.2262
74	genus	Acetivibrio	0.0475456	±	0.0401558	0.875		0.0614344	±	0.0506451	0.875		0.0060983	±	0.0121966	0.25		0.00120598	±	0.00241196	0.25	0.04		0.4794	0.0295	0.019	0.8593
75	genus	Dorea	0.0021084	±	0.00390545	0.25		0.00409165	±	0.0115729	0.125		0.286849	±	0.129669	4/4		0.137761	±	0.147241	0.75	0		0.9591	<.0001	0.0097	0.012
76	family	Lachnospiraceae	0.340841	±	0.268826	8/8		0.82949	±	0.848449	0.875		0.0640443	±	0.107447	0.5		0.00825123	±	0.0101544	0.5	0.05		0.0791	0.0282	0.0195	0.8827
77	genus	Acetivibrio	0.0300969	±	0.0282599	0.875		0.0021026	±	0.00317261	0.375		0.665005	±	1.09247	4/4		0.206707	±	0.295659	0.5	0.1		0.8997	0.0227	0.4551	0.1551
78	family	Peptococcaceae	0.13994	±	0.0824666	8/8		0.0649783	±	0.059374	8/8		0.288503	±	0.113723	4/4		0.172795	±	0.137115	0.75	0.01		0.117	0.0007	0.0687	0.0889
79	genus	Enterorhabdus	0.00671105	±	0.00668868	0.625		0.00580242	±	0.0117204	0.375		0.357998	±	0.195361	4/4		0.289735	±	0.224943	0.75	0		0.9876	<.0001	0.0007	0.4138
80	species	Enterococcus faecalis	0.102397	±	0.0875712	8/8		0.15453	±	0.113341	8/8		0.0122675	±	0.00575625	4/4		0.71959	±	1.37381	4/4	0.24		0.8485	0.6709	0.1022	0.0782
81	genus	Clostridium	0.146133	±	0.0650303	8/8		0.0491366	±	0.0459494	0.75		0	±	0	0/4		0	±	0	0/4	0		0.0005	0.104	0.104	1
82	family	Ruminococcaceae	0.0433699	±	0.0432498	0.875		0.0568062	±	0.0565907	0.875		0.0203609	±	0.0212907	0.75		0.0159362	±	0.0120675	0.75	0.37		0.5408	0.1834	0.138	0.8863
83	family	Lachnospiraceae	0.00139475	±	0.00268828	0.25		0.0169757	±	0.0249769	0.5		0	±	0	0/4		0	±	0	0/4	0.13		0.0489	0.0769	0.0769	1
84	genus	Coprobacillus	0.224206	±	0.204083	8/8		0.247735	±	0.212494	8/8		0.00203878	±	0.00235418	0.5		0.00224617	±	0.00260775	0.5	0.04		0.7899	0.0322	0.0324	0.9987
85	family	Lachnospiraceae	0.305598	±	0.251076	0.875		0.100863	±	0.114209	0.75		0.256323	±	0.168401	4/4		0.0758295	±	0.0577733	0.75	0.08		0.0316	0.1673	0.8198	0.1651
86	genus	Dorea	0.0452843	±	0.0716319	0.625		0.0178558	±	0.034224	0.25		0.239112	±	0.318537	4/4		0.00305027	±	0.00610054	0.25	0.05		0.6822	0.0127	0.8565	0.02
87	family	Lachnospiraceae	0.032423	±	0.0246074	0.875		0.0825181	±	0.0735712	8/8		0.384229	±	0.139287	4/4		0.626669	±	0.998593	0.75	0.08		0.8015	0.2246	0.0351	0.3936
88	genus	Acetivibrio	0.0118862	±	0.0299025	0.25		0.263721	±	0.4167	0.5		0.208959	±	0.407148	0.5		0.0447283	±	0.0894566	0.25	0.34		0.1035	0.7651	0.2399	0.4407
89	family	Ruminococcaceae	0.00163385	±	0.00315859	0.25		0.00208622	±	0.00223054	0.5		0.1789	±	0.0807847	4/4		0.255972	±	0.244841	4/4	0		0.9929	0.009	0.0005	0.2881
90	family	Lachnospiraceae	0.00747654	±	0.00627146	0.75		0.00157075	±	0.00444274	0.125		1.4591	±	1.39332	0.75		1.83594	±	3.67188	0.25	0.13		0.9939	0.1333	0.0629	0.7297
91	family	Lachnospiraceae	0.00561483	±	0.0131893	0.25		0.309498	±	0.425177	0.75		0.543982	±	0.629515	4/4		0.0227436	±	0.031402	0.5	0.07		0.0984	0.2878	0.1967	0.0484
92	family	Lachnospiraceae	0.272565	±	0.655711	0.875		0.245393	±	0.688982	0.375		0.00101941	±	0.00203882	0.25		0.00222274	±	0.00258513	0.5	0.77		0.924	0.4864	0.4885	0.9976
93	family	Lachnospiraceae	0.110907	±	0.0879791	8/8		0.243513	±	0.176782	8/8		0.0818219	±	0.0302269	4/4		0.0244725	±	0.0410473	0.5	0.03		0.0367	0.0375	0.0068	0.5015
94	family	Lachnospiraceae	0.279598	±	0.186307	8/8		0.128883	±	0.115804	8/8		0.0235214	±	0.0051544	4/4		0.00688088	±	0.00850081	0.75	0.01		0.0309	0.2001	0.1406	0.858
95	family	Lachnospiraceae	0.0657884	±	0.0527542	0.875		0.0441658	±	0.0842758	0.875		0.0449259	±	0.0271574	4/4		0.0493221	±	0.0496853	0.75	0.9		0.4988	0.9844	0.8946	0.9221
96	family	Lachnospiraceae	0.237196	±	0.266852	8/8		0.233782	±	0.199119	8/8		0.079131	±	0.0701818	4/4		0.0375725	±	0.0376462	0.75	0.26		0.973	0.2198	0.1237	0.7712
97	genus	Robinsoniella	0	±	0	0/8		0.00316843	±	0.00896168	0.125		0.00101638	±	0.00203277	0.25		0	±	0	0/4	0.65		0.251	0.5195	0.3459	0.7913
98	family	Lachnospiraceae	0.315022	±	0.202096	8/8		0.0632262	±	0.0379039	0.875		0.00714531	±	0.00200362	4/4		0.0187235	±	0.037447	0.25	0		0.0005	0.4634	0.5597	0.895
99	family	Lachnospiraceae	0.0509384	±	0.0475307	0.875		0.124515	±	0.135056	8/8		0.689567	±	0.283973	4/4		0.150266	±	0.239912	0.5	0		0.3888	<.0001	0.8038	0.0002
100	family	Lachnospiraceae	0.125497	±	0.0864591	8/8		0.0974387	±	0.0684747	8/8		0.0560593	±	0.106767	0.5		0.0500951	±	0.0970008	0.5	0.43		0.521	0.4407	0.3788	0.9228
101	family	Lachnospiraceae	0.0519231	±	0.0992987	0.625		0.0332686	±	0.0940977	0.125		0.298327	±	0.295533	4/4		0.274524	±	0.549048	0.25	0.21		0.885	0.1047	0.1376	0.8962
102	family	Lachnospiraceae	0.101092	±	0.114508	8/8		0.0557316	±	0.0653814	0.625		0.367733	±	0.491314	0.75		0.563838	±	0.584801	0.75	0.05		0.7699	0.1114	0.0134	0.3754
103	family	Lachnospiraceae	0.0321973	±	0.0364755	0.75		0.0286384	±	0.0222364	0.875		0.135279	±	0.225436	4/4		0.0744107	±	0.127599	0.5	0.35		0.9458	0.1079	0.4784	0.4152
104	family	Ruminococcaceae	0	±	0	0/8		0.00567587	±	0.0117981	0.25		0.513991	±	0.449431	0.75		0.120774	±	0.161636	0.5	0		0.9517	0.0002	0.3221	0.007
105	genus	Ethanoligenens	0.0969171	±	0.0303069	8/8		0.0855886	±	0.0386443	8/8		0.0610766	±	0.0595391	0.75		0.0471203	±	0.0480126	0.75	0.22		0.5911	0.3462	0.1457	0.6395
106	family	Lachnospiraceae	0.234193	±	0.108877	8/8		0.174301	±	0.120588	8/8		0.0153285	±	0.0121633	4/4		0.00305027	±	0.00610054	0.25	0		0.2277	0.0139	0.0088	0.8587
107	genus	Anaerotruncus	0.136459	±	0.114829	8/8		0.188611	±	0.110009	8/8		0.175344	±	0.090635	4/4		0.0166683	±	0.0174135	0.75	0.07		0.3124	0.8317	0.0113	0.0374
108	family	Lachnospiraceae	0.0394912	±	0.073431	0.375		0.522663	±	0.475769	0.875		0.0193382	±	0.0223882	0.5		0.101893	±	0.184995	0.5	0.01		0.0037	0.0111	0.0298	0.6953
109	genus	Allobaculum	1.09636	±	2.57542	0.875		0.00105548	±	0.00298534	0.125		0	±	0	0/4		0	±	0	0/4	0.45		0.166	0.9991	0.9991	1
110	family	Lachnospiraceae	0.0639022	±	0.0566019	8/8		0.206525	±	0.180577	8/8		0.531871	±	0.397533	4/4		0.156921	±	0.22318	4/4	0.01		0.1876	0.0194	0.7025	0.0196
111	family	Lachnospiraceae	0.0133143	±	0.0144246	0.75		0.00741324	±	0.013743	0.375		0.681115	±	0.545612	4/4		0.205518	±	0.207602	0.75	0		0.9589	<.0001	0.1685	0.0076
112	family	Ruminococcaceae	0.0168108	±	0.0166129	0.875		0.0209849	±	0.030092	0.625		0.180403	±	0.237647	4/4		0.0423003	±	0.0533725	0.5	0.05		0.9319	0.0138	0.7221	0.0565
113	family	Lachnospiraceae	0.000604624	±	0.00171014	0.125		0.00545554	±	0.0154306	0.125		0.0214067	±	0.0428135	0.25		0	±	0	0/4	0.33		0.6144	0.1846	0.6434	0.1259
114	family	Lachnospiraceae	0.0994126	±	0.208363	8/8		0.00677553	±	0.0062303	0.625		0	±	0	0/4		0.00844187	±	0.0168837	0.25	0.4		0.1492	0.9295	0.9826	0.924
115	genus	Lactobacillus	0.955199	±	1.33279	8/8		0	±	0	0/8		0	±	0	0/4		0	±	0	0/4	0.08		0.025	1	1	1
116	family	Ruminococcaceae	0.0335075	±	0.0502494	8/8		0.244298	±	0.690979	0.125		0.00917431	±	0.0183486	0.25		0.0936174	±	0.187235	0.25	0.72		0.3233	0.3674	0.5611	0.7772
117	genus	Dorea	0.0188803	±	0.0147783	8/8		0.0821302	±	0.167732	0.5		0.0112101	±	0.0198027	0.5		0.00832154	±	0.0166431	0.25	0.49		0.2209	0.261	0.2427	0.9679
118	genus	Marvinbryantia	0.275729	±	0.281405	8/8		0.0116014	±	0.0261992	0.5		0.130479	±	0.260958	0.25		0.0176833	±	0.0353666	0.25	0.06		0.0139	0.3334	0.9601	0.425
119	genus	Anaeroplasma	0.000539584	±	0.00152617	0.125		0.00418745	±	0.0102451	0.25		0.00206996	±	0.00413993	0.25		0.00205036	±	0.00410071	0.25	0.74		0.2771	0.6023	0.5989	0.9967
120	genus	Ruminococcus	0	±	0	0/8		0	±	0	0/8		0	±	0	0/4		0	±	0	0/4	.		.	.	.	.
121	family	Lachnospiraceae	0.00366489	±	0.00722783	0.375		0.0147691	±	0.0160195	0.75		0	±	0	0/4		0	±	0	0/4	0.06		0.0452	0.0311	0.0311	1
122	family	Ruminococcaceae	0.00264005	±	0.00388662	0.375		0	±	0	0/8		0.00203874	±	0.00407747	0.25		0.00241196	±	0.00482393	0.25	0.43		0.1315	0.3332	0.2545	0.8767
123	family	Lachnospiraceae	0.0157861	±	0.024202	0.75		0.0846453	±	0.160288	0.875		0.00206996	±	0.00413993	0.25		0	±	0	0/4	0.35		0.1665	0.1751	0.165	0.976
124	family	Lachnospiraceae	0.0213624	±	0.0129205	8/8		0.049673	±	0.0328954	8/8		0.027514	±	0.047248	0.5		0.121729	±	0.203984	0.5	0.28		0.5067	0.6703	0.1753	0.1273
125	family	Lachnospiraceae	0.313241	±	0.311797	0.875		0.457223	±	0.282431	8/8		0.0295557	±	0.0538273	0.5		0.0826272	±	0.137839	0.5	0.04		0.2729	0.0128	0.0265	0.7719
126	genus	Acetivibrio	0.0200326	±	0.0404091	0.375		0	±	0	0/8		0.0702379	±	0.0812674	0.5		0	±	0	0/4	0.05		0.3228	0.0088	1	0.0206
127	genus	Coprococcus	0.24294	±	0.103822	8/8		0.310412	±	0.16091	8/8		0.00305512	±	0.00390285	0.5		0.0041139	±	0.00475094	0.5	0		0.2476	0.0003	0.0003	0.9896
128	family	Lachnospiraceae	0.0620521	±	0.17551	0.125		0	±	0	0/8		0.0530318	±	0.0336445	4/4		0.0504356	±	0.0858806	0.75	0.69		0.2718	0.4396	0.462	0.9737
129	family	Ruminococcaceae	0.00958957	±	0.00772215	0.875		0.223109	±	0.173192	8/8		0	±	0	0/4		0.00241196	±	0.00482393	0.25	0		0.0005	0.002	0.0022	0.9738
130	family	Lachnospiraceae	0.123141	±	0.213539	0.5		0.0089171	±	0.0124221	0.5		0.00101937	±	0.00203874	0.25		0.00932329	±	0.0133411	0.75	0.25		0.0864	0.9199	0.9959	0.927
131	family	Lachnospiraceae	0.00618038	±	0.00647498	0.625		0.00954719	±	0.0270035	0.125		0	±	0	0/4		0.00777872	±	0.00902572	0.5	0.83		0.6927	0.3644	0.8652	0.52
132	family	Porphyromonadaceae	0.70127	±	0.675977	8/8		0	±	0	0/8		0	±	0	0/4		0	±	0	0/4	0.01		0.0022	1	1	1
133	family	Lachnospiraceae	0.00268232	±	0.0044178	0.375		0	±	0	0/8		0.371696	±	0.470203	0.5		0.0554458	±	0.0659447	0.5	0.02		0.977	0.0036	0.6279	0.0245
134	genus	Anaerovorax	0.0110906	±	0.00665091	8/8		0.0172287	±	0.0112119	8/8		0.00815494	±	0.0163099	0.25		0.00449235	±	0.0052155	0.5	0.21		0.2415	0.1607	0.0543	0.6162
135	family	Lachnospiraceae	0.00418253	±	0.01183	0.125		0.0318993	±	0.0440949	0.75		0.508248	±	0.290973	4/4		1.64145	±	2.40076	0.75	0.04		0.9534	0.4162	0.0109	0.1027
136	family	Lachnospiraceae	0.0652088	±	0.0835829	0.625		0.012856	±	0.017167	0.5		0	±	0	0/4		0.0124369	±	0.0147403	0.5	0.12		0.0525	0.6838	0.9894	0.7328
137	genus	Acetitomaculum	0.00103743	±	0.00192103	0.25		0.00262985	±	0.00500384	0.25		0.00103498	±	0.00206996	0.25		0	±	0	0/4	0.58		0.3418	0.4352	0.204	0.6593
138	family	Ruminococcaceae	0.0269306	±	0.0229232	8/8		0.0395912	±	0.0541249	0.75		0.0214009	±	0.0296646	0.75		0.00881891	±	0.0105062	0.5	0.58		0.4999	0.4296	0.1878	0.6344
139	family	Lachnospiraceae	0.167529	±	0.132544	8/8		0.151378	±	0.0972398	8/8		0.00103498	±	0.00206996	0.25		0.00326293	±	0.00220122	0.75	0.01		0.7433	0.0202	0.0218	0.9745
140	genus	Anaerotruncus	0.211811	±	0.0741633	8/8		0.147916	±	0.132819	0.875		0.00308933	±	0.00395836	0.5		0.0184364	±	0.0316829	0.5	0		0.1749	0.017	0.0305	0.8136
141	genus	Anaerotruncus	0.0608702	±	0.0400378	8/8		0.150583	±	0.0835859	8/8		0.0377683	±	0.0124835	4/4		0.00510722	±	0.00769477	0.5	0		0.004	0.0032	0.0003	0.412
142	family	Ruminococcaceae	0.0612477	±	0.113739	0.25		0.0941643	±	0.254947	0.25		0.038736	±	0.077472	0.25		0	±	0	0/4	0.82		0.6991	0.5957	0.3706	0.7476
143	class	Mollicutes	0.108058	±	0.0762818	0.875		0.164375	±	0.198865	0.875		0.0162985	±	0.0230666	0.5		0.00101676	±	0.00203351	0.25	0.13		0.3832	0.07	0.0475	0.8659
144	family	Lachnospiraceae	0.00249068	±	0.00488045	0.25		0.00859032	±	0.0127156	0.625		0.0544932	±	0.0521127	4/4		0.0135242	±	0.0133535	0.75	0.01		0.591	0.0031	0.7221	0.0174
145	family	Erysipelotrichaceae	0.046076	±	0.0935638	0.875		0.00466374	±	0.00872176	0.25		0.0701491	±	0.137552	0.5		0.0325362	±	0.0650724	0.25	0.58		0.3188	0.2018	0.5805	0.5189
146	family	Lachnospiraceae	0.249922	±	0.216406	8/8		0.162814	±	0.223897	0.625		0.00101937	±	0.00203874	0.25		0.277632	±	0.519831	0.5	0.45		0.5305	0.3445	0.4999	0.1672
147	family	Ruminococcaceae	0	±	0	0/8		0	±	0	0/8		0.272751	±	0.250976	0.75		0.132793	±	0.226747	0.5	0.01		1	0.0028	0.1135	0.1464
148	genus	Dorea	0.322724	±	0.33269	8/8		0.743588	±	0.19593	8/8		0.0163231	±	0.0272446	0.75		0	±	0	0/4	0		0.0015	<.0001	<.0001	0.9206
149	family	Ruminococcaceae	0.0385679	±	0.0584854	0.625		0.134851	±	0.148194	0.5		0.0856171	±	0.0956981	0.75		0	±	0	0/4	0.14		0.0718	0.4366	0.0419	0.2459
150	genus	Coprococcus	0.0172265	±	0.0202218	0.75		0.0262926	±	0.0390435	0.625		0.00712982	±	0.00963424	0.5		0.00208039	±	0.00416077	0.25	0.44		0.4989	0.2485	0.1488	0.789
151	genus	Coprococcus	0.0834322	±	0.0576971	8/8		0.129765	±	0.086218	8/8		0.00610726	±	0.00705207	0.5		0.0256278	±	0.0394546	0.5	0.02		0.1588	0.0046	0.0142	0.6675
152	genus	Lactobacillus	0.846359	±	1.06445	8/8		0	±	0	0/8		0	±	0	0/4		0	±	0	0/4	0.04		0.0141	1	1	1
153	genus	Dorea	0.23051	±	0.116593	8/8		0.112139	±	0.0580592	8/8		0.0287086	±	0.021503	4/4		0.0164336	±	0.0145742	0.75	0		0.0064	0.0949	0.058	0.8255
154	family	Ruminococcaceae	0.000909488	±	0.00257242	0.125		0	±	0	0/8		0	±	0	0/4		0	±	0	0/4	0.6		0.246	1	1	1
155	genus	Marvinbryantia	0.0150219	±	0.0155658	0.75		0.0216243	±	0.0255787	0.75		0.289405	±	0.361468	0.75		0.0154154	±	0.0178546	0.5	0.02		0.9265	0.0057	0.9435	0.0125
156	family	Ruminococcaceae	0.0148302	±	0.0261665	0.5		0.000527359	±	0.0014916	0.125		0.825445	±	1.53865	0.75		0.279221	±	0.331577	0.5	0.15		0.963	0.039	0.4642	0.2198
157	genus	Dorea	0.0175834	±	0.0350637	0.75		0.00155925	±	0.00310557	0.25		0	±	0	0/4		0	±	0	0/4	0.35		0.1395	0.9039	0.9039	1
158	family	Ruminococcaceae	0.0716191	±	0.100462	0.75		0.126102	±	0.216655	0.75		0.00203882	±	0.00407764	0.25		0.00482393	±	0.00964785	0.25	0.41		0.4498	0.1672	0.1765	0.978
159	family	Erysipelotrichaceae	0.0572707	±	0.0450219	8/8		0.0657706	±	0.0407364	8/8		0.103127	±	0.0875341	4/4		0.00628976	±	0.00963575	0.5	0.08		0.735	0.2324	0.064	0.012
160	family	Lachnospiraceae	0.0103459	±	0.0092954	0.75		0.0115789	±	0.0150828	0.75		0.0606773	±	0.0662901	0.75		0.012767	±	0.0143205	0.75	0.04		0.9314	0.0102	0.946	0.0265
161	family	Lachnospiraceae	0.0502515	±	0.0272291	8/8		0.0548007	±	0.0464122	0.875		0.028606	±	0.0162697	4/4		0.0168355	±	0.0160834	0.75	0.23		0.7859	0.2102	0.0753	0.6199
162	family	Lachnospiraceae	0.014391	±	0.0140416	0.875		0.0114428	±	0.0127726	0.75		0	±	0	0/4		0.00104019	±	0.00208039	0.25	0.11		0.6062	0.1126	0.147	0.8973
163	family	Lachnospiraceae	0.210934	±	0.101147	8/8		0.25086	±	0.182832	8/8		0.104455	±	0.0317383	4/4		0.0139982	±	0.0148823	0.75	0.02		0.5281	0.0689	0.0055	0.3159
164	family	Lachnospiraceae	0.0498371	±	0.0393347	8/8		0.0439762	±	0.0337537	8/8		0.0624934	±	0.0247174	4/4		0.0132647	±	0.0213453	0.5	0.21		0.7275	0.3728	0.1462	0.0487
165	family	Lachnospiraceae	0.00112744	±	0.00209493	0.25		0	±	0	0/8		0.0132518	±	0.0265036	0.25		0	±	0	0/4	0.19		0.8296	0.0493	1	0.0849
166	class	Mollicutes	0.00575552	±	0.00834941	0.5		0	±	0	0/8		0.235075	±	0.244175	0.75		0.0796168	±	0.140306	0.75	0.01		0.9171	0.0022	0.2477	0.0577
167	family	Ruminococcaceae	0.00208306	±	0.00446698	0.25		0	±	0	0/8		0.118044	±	0.143397	0.75		0	±	0	0/4	0.01		0.941	0.0024	1	0.007
168	family	Lachnospiraceae	0.00682037	±	0.00808801	0.625		0.00173809	±	0.00331627	0.25		0.0183456	±	0.0340349	0.5		0.0686527	±	0.137305	0.25	0.25		0.8553	0.6275	0.061	0.2108
169	genus	Dorea	0.0703891	±	0.0422739	8/8		0.0945418	±	0.0438307	8/8		0.00407764	±	0.00815528	0.25		0.00307371	±	0.00390231	0.5	0		0.197	0.0006	0.0005	0.9691
170	family	Ruminococcaceae	0.0126693	±	0.0156183	0.625		0.0246316	±	0.036164	0.75		0.00509087	±	0.00611224	0.5		0.00520097	±	0.0104019	0.25	0.45		0.3262	0.1945	0.1969	0.9948
171	genus	Anaerotruncus	0.061401	±	0.0474995	8/8		0.0622121	±	0.0441376	8/8		0.00916847	±	0.00696486	0.75		0.0106163	±	0.00839804	0.75	0.04		0.9669	0.0363	0.0411	0.9582
172	family	Erysipelotrichaceae	0.0767093	±	0.0479824	8/8		0.0519885	±	0.0319395	8/8		0.0643227	±	0.0570251	4/4		0.00444548	±	0.00517026	0.5	0.06		0.2383	0.6259	0.0708	0.0504
174	genus	Enterorhabdus	0.508606	±	0.469786	8/8		0.000528072	±	0.00149361	0.125		0	±	0	0/4		0	±	0	0/4	0		0.0016	0.9976	0.9976	1
175	genus	Barnesiella	0.371082	±	0.413509	8/8		0.00105165	±	0.00194731	0.25		0	±	0	0/4		0.00120598	±	0.00241196	0.25	0.02		0.0067	0.9945	0.9992	0.9945
176	family	Lachnospiraceae	0.00112744	±	0.00209493	0.25		0.00340971	±	0.00964412	0.125		0.00206996	±	0.00413993	0.25		0.00624116	±	0.0124823	0.25	0.74		0.5624	0.7806	0.5574	0.4553
177	family	Ruminococcaceae	0.0193406	±	0.0223096	0.625		0.0180015	±	0.0164343	0.75		0.00712662	±	0.0083987	0.5		0.00520097	±	0.0104019	0.25	0.43		0.8778	0.3139	0.2382	0.8757
179	family	Lachnospiraceae	0.0304149	±	0.01923	8/8		0.0484415	±	0.0490571	8/8		0.0102377	±	0.00782811	4/4		0.00427969	±	0.00334077	0.75	0.1		0.2636	0.0604	0.0323	0.7908
180	family	Lachnospiraceae	0.0250129	±	0.0266342	0.875		0	±	0	0/8		0	±	0	0/4		0	±	0	0/4	0.01		0.0048	1	1	1
181	genus	Anaerovorax	0.0485309	±	0.0534323	8/8		0.0231233	±	0.0433744	0.25		0	±	0	0/4		0.00120598	±	0.00241196	0.25	0.17		0.2265	0.3649	0.3899	0.967
182	genus	Anaerovorax	0.00491741	±	0.00680972	0.5		0.00104624	±	0.00295922	0.125		0.113029	±	0.0807173	0.75		0.0827772	±	0.0759631	0.75	0		0.8594	0.0004	0.0057	0.3333
184	family	Lachnospiraceae	0.0524184	±	0.0287307	8/8		0.00637816	±	0.00799188	0.5		0.121336	±	0.0606185	4/4		0.0453386	±	0.0704753	0.75	0		0.0326	0.0001	0.1282	0.0144
185	family	Lachnospiraceae	0	±	0	0/8		0	±	0	0/8		0.0641459	±	0.0596202	0.75		0	±	0	0/4	0		1	0.0002	1	0.0008
186	family	Lachnospiraceae	0.0727148	±	0.092752	0.875		0.0133706	±	0.0238617	0.5		0.448718	±	0.260116	4/4		0.0455176	±	0.0758521	0.75	0		0.3315	<.0001	0.6645	0.0001
187	species	Staphylococcus cohnii	0.0407413	±	0.0422825	0.875		0.0650251	±	0.0367848	0.875		0.0377714	±	0.0170036	4/4		0.0155867	±	0.014555	4/4	0.15		0.1718	0.2088	0.0288	0.3708
190	genus	Anaerotruncus	0.0056851	±	0.00784673	0.5		0.020986	±	0.0206534	0.75		0.0061541	±	0.00710673	0.5		0.177347	±	0.351989	0.5	0.21		0.8255	0.8614	0.0771	0.0924
191	family	Ruminococcaceae	0.103453	±	0.0659871	8/8		0.264156	±	0.254543	8/8		0.0767052	±	0.0158434	4/4		0.0296262	±	0.0239106	0.75	0.07		0.0526	0.0637	0.0233	0.674
193	family	Lachnospiraceae	0.0190822	±	0.0434593	0.375		0.0380212	±	0.10754	0.125		0.0569793	±	0.100374	0.75		0.00413734	±	0.00588441	0.5	0.77		0.6364	0.6989	0.4912	0.3549
194	family	Lachnospiraceae	0.000909488	±	0.00257242	0.125		0	±	0	0/8		0.00407747	±	0.00815494	0.25		0.0324412	±	0.0454839	0.5	0.04		0.9203	0.7147	0.0079	0.0371
201	family	Lachnospiraceae	0.00330474	±	0.00526744	0.375		0.0274421	±	0.0378715	0.625		0	±	0	0/4		0	±	0	0/4	0.1		0.0454	0.0615	0.0615	1
202	family	Lachnospiraceae	0.0265912	±	0.0662223	0.375		0.00545554	±	0.0154306	0.125		0.00510052	±	0.00769275	0.5		0	±	0	0/4	0.64		0.3072	0.9887	0.8274	0.8599
205	family	Lachnospiraceae	0.0386789	±	0.0550047	0.625		0	±	0	0/8		0	±	0	0/4		0	±	0	0/4	0.09		0.0275	1	1	1
207	genus	Dorea	0.101643	±	0.0498026	8/8		0.0516443	±	0.0274003	8/8		0.0420293	±	0.0463111	0.75		0.0216097	±	0.0250394	0.5	0.01		0.0194	0.6939	0.2268	0.4713
208	genus	Coprococcus	0.00265335	±	0.00522691	0.25		0	±	0	0/8		0	±	0	0/4		0	±	0	0/4	0.3		0.1016	1	1	1
209	family	Lachnospiraceae	0.00372678	±	0.00701497	0.25		0	±	0	0/8		0.0502816	±	0.0311058	4/4		0.00203351	±	0.00406702	0.25	0		0.568	<.0001	0.7986	<.0001
212	family	Ruminococcaceae	0.00104563	±	0.00295749	0.125		0	±	0	0/8		0	±	0	0/4		0.0114421	±	0.0228842	0.25	0.2		0.8193	1	0.0518	0.0884
214	genus	Acetivibrio	0.0222338	±	0.0294731	0.75		0.071188	±	0.131983	0.75		0.0285189	±	0.01969	0.75		0.00936174	±	0.0187235	0.25	0.54		0.2391	0.3981	0.2253	0.7406
215	genus	Barnesiella	0.193153	±	0.16438	8/8		0	±	0	0/8		0	±	0	0/4		0	±	0	0/4	0		0.0008	1	1	1
216	genus	Barnesiella	0.184747	±	0.13895	8/8		0	±	0	0/8		0	±	0	0/4		0	±	0	0/4	0		0.0002	1	1	1
218	genus	Streptococcus	0.0474834	±	0.134303	0.125		0.000512085	±	0.0014484	0.125		0	±	0	0/4		0	±	0	0/4	0.61		0.251	0.9917	0.9917	1
223	class	Mollicutes	0	±	0	0/8		0	±	0	0/8		0.00101638	±	0.00203277	0.25		0.177325	±	0.335514	0.5	0.14		1	0.9899	0.0375	0.0694
225	family	Ruminococcaceae	0	±	0	0/8		0	±	0	0/8		0.00101638	±	0.00203277	0.25		0.0120818	±	0.0119473	0.75	0		1	0.7273	0.0004	0.0033
230	genus	Acetivibrio	0	±	0	0/8		0	±	0	0/8		0.00101638	±	0.00203277	0.25		0	±	0	0/4	0.17		1	0.0478	1	0.0829
231	family	Lachnospiraceae	0.000909488	±	0.00257242	0.125		0	±	0	0/8		0.208286	±	0.297827	0.75		0.0351102	±	0.030853	0.75	0.04		0.9876	0.0082	0.6264	0.0475
232	family	Ruminococcaceae	0.00191756	±	0.00357001	0.25		0.015753	±	0.0292451	0.25		0	±	0	0/4		0.00449235	±	0.0052155	0.5	0.36		0.1305	0.1582	0.3071	0.7211
233	family	Ruminococcaceae	0.00863024	±	0.0118824	0.75		0.00418498	±	0.0118369	0.125		0	±	0	0/4		0	±	0	0/4	0.41		0.3809	0.4989	0.4989	1
235	genus	Prevotella	0.151896	±	0.14908	0.875		0	±	0	0/8		0	±	0	0/4		0	±	0	0/4	0.01		0.0026	1	1	1
240	genus	Allobaculum	0.307024	±	0.306513	0.875		0	±	0	0/8		0	±	0	0/4		0	±	0	0/4	0.01		0.0029	1	1	1
243	genus	Barnesiella	0.138769	±	0.153271	8/8		0.00136388	±	0.00385765	0.125		0	±	0	0/4		0	±	0	0/4	0.02		0.0066	0.9807	0.9807	1
244	class	Mollicutes	0.13046	±	0.29066	0.75		0.000527359	±	0.0014916	0.125		0	±	0	0/4		0	±	0	0/4	0.41		0.1464	0.9961	0.9961	1
248	family	Lachnospiraceae	0.00231526	±	0.00331558	0.375		0	±	0	0/8		0	±	0	0/4		0	±	0	0/4	0.09		0.0285	1	1	1
250	genus	Roseburia	0.00435965	±	0.012331	0.125		0.104492	±	0.295548	0.125		0	±	0	0/4		0	±	0	0/4	0.62		0.266	0.3412	0.3412	1
259	genus	Acetivibrio	0	±	0	0/8		0.000681942	±	0.00192882	0.125		0	±	0	0/4		0	±	0	0/4	0.6		0.246	0.3408	0.3408	1
267	genus	Barnesiella	0.151698	±	0.224999	8/8		0.00204583	±	0.00578647	0.125		0	±	0	0/4		0	±	0	0/4	0.11		0.036	0.9802	0.9802	1
274	genus	Barnesiella	0.103052	±	0.0474035	8/8		0	±	0	0/8		0	±	0	0/4		0	±	0	0/4	0		<.0001	1	1	1
276	family	Ruminococcaceae	0	±	0	0/8		0	±	0	0/8		0	±	0	0/4		0	±	0	0/4	.		.	.	.	.
279	family	Ruminococcaceae	0.0164094	±	0.0206195	0.625		0.0205948	±	0.0582509	0.125		0	±	0	0/4		0.0126481	±	0.0221971	0.5	0.84		0.8259	0.3812	0.7333	0.639
280	genus	Barnesiella	0.104749	±	0.116234	8/8		0	±	0	0/8		0	±	0	0/4		0	±	0	0/4	0.02		0.0064	1	1	1
301	family	Lachnospiraceae	0.256077	±	0.109046	8/8		0.0706891	±	0.0357165	0.875		0.0101698	±	0.0153908	0.5		0.0342425	±	0.0452866	4/4	0		<.0001	0.1755	0.4077	0.6338
321	family	Lachnospiraceae	0.03852	±	0.0722215	0.75		0.000527359	±	0.0014916	0.125		0.0193382	±	0.0223882	0.5		0	±	0	0/4	0.32		0.0968	0.4893	0.9844	0.5377
341	family	Lachnospiraceae	0	±	0	0/8		0	±	0	0/8		0	±	0	0/4		0	±	0	0/4	.		.	.	.	.
388	family	Ruminococcaceae	0.00233423	±	0.00514305	0.25		0.0174605	±	0.0263674	0.5		0.182345	±	0.24278	0.75		0.026668	±	0.0414817	0.5	0.04		0.7576	0.0114	0.878	0.034
432	family	Lachnospiraceae	0.0036164	±	0.00458864	0.5		0.014786	±	0.0418212	0.125		0	±	0	0/4		0	±	0	0/4	0.68		0.3801	0.3436	0.3436	1
451	genus	Roseburia	0.0291035	±	0.027538	0.875		0	±	0	0/8		0.00101941	±	0.00203882	0.25		0	±	0	0/4	0.01		0.0019	0.9197	1	0.9304
484	family	Lachnospiraceae	0.0601586	±	0.103638	0.75		0.146459	±	0.143387	0.875		0	±	0	0/4		0.0147285	±	0.0263394	0.5	0.1		0.1164	0.0341	0.0542	0.845
491	family	Ruminococcaceae	0.00280052	±	0.00489339	0.375		0	±	0	0/8		0.101814	±	0.121373	0.5		0.0949891	±	0.183603	0.5	0.11		0.9483	0.0654	0.084	0.911
506	family	Ruminococcaceae	0.00716375	±	0.00796562	0.625		0	±	0	0/8		0	±	0	0/4		0	±	0	0/4	0.02		0.0065	1	1	1
513	family	Lachnospiraceae	0.00443477	±	0.00838646	0.25		0.00105614	±	0.00298723	0.125		0	±	0	0/4		0	±	0	0/4	0.4		0.2142	0.7467	0.7467	1
526	family	Lachnospiraceae	0.114211	±	0.136372	0.75		0.0725449	±	0.0996708	0.5		0.153762	±	0.175671	0.75		0.591803	±	0.638709	0.75	0.03		0.7653	0.6352	0.0059	0.0359
545	genus	Barnesiella	0.430016	±	0.870844	0.25		0.197108	±	0.409754	0.375		0	±	0	0/4		1.55221	±	1.81945	0.5	0.09		0.6128	0.7261	0.024	0.025
557	genus	Oscillibacter	0.0235038	±	0.0202137	8/8		0.0047239	±	0.00687712	0.625		0.00101941	±	0.00203882	0.25		0	±	0	0/4	0.01		0.0076	0.6379	0.5491	0.9104
576	genus	Barnesiella	0.382092	±	0.747984	0.25		0.175615	±	0.371326	0.25		0	±	0	0/4		1.3811	±	1.61182	0.5	0.08		0.6096	0.7225	0.0225	0.0234
590	family	Lachnospiraceae	0.0577355	±	0.163301	0.125		0.00224568	±	0.00243759	0.5		0.0652687	±	0.0388498	4/4		0.0571744	±	0.10564	0.75	0.67		0.3076	0.3432	0.4074	0.9151
591	family	Lachnospiraceae	0.0118893	±	0.0131414	0.75		0.0010464	±	0.00193755	0.25		0.170109	±	0.250734	4/4		0.0385826	±	0.0660062	0.75	0.06		0.8317	0.0126	0.5497	0.0796
603	genus	Oscillibacter	0.635128	±	0.520421	0.875		0.572238	±	1.17594	0.875		0.38736	±	0.159307	4/4		0.274901	±	0.310444	0.75	0.86		0.8723	0.7001	0.5369	0.839
615	family	Ruminococcaceae	0.0470083	±	0.0293504	8/8		0.0247011	±	0.0464448	0.25		0.086043	±	0.0327394	4/4		0.0239762	±	0.0193298	0.75	0.05		0.2256	0.0109	0.9739	0.0231
622	genus	Dorea	0.016448	±	0.0291914	0.375		0.0275265	±	0.0491234	0.5		0.00407747	±	0.00815494	0.25		0	±	0	0/4	0.53		0.5215	0.2728	0.2005	0.8668
626	family	Lachnospiraceae	0.00431667	±	0.0122094	0.125		0	±	0	0/8		0	±	0	0/4		0	±	0	0/4	0.6		0.246	1	1	1
628	genus	Papillibacter	0.0651536	±	0.0909344	0.75		0.00120506	±	0.00225704	0.25		0.0635191	±	0.0321896	4/4		0.00818092	±	0.0115037	0.5	0.09		0.0318	0.0812	0.8392	0.1733
638	family	Ruminococcaceae	0.494415	±	0.416369	8/8		0.435277	±	0.310071	8/8		0.212553	±	0.171933	4/4		0.0493468	±	0.0738452	0.75	0.12		0.7117	0.2627	0.0596	0.473
695	species	Lactococcus lactis	0.0930897	±	0.0516047	8/8		0.154091	±	0.063928	8/8		0.0724629	±	0.0247283	4/4		0.0515082	±	0.0191498	4/4	0.01		0.0244	0.015	0.0032	0.5607
699	family	Lachnospiraceae	0	±	0	0/8		0.00977507	±	0.0172411	0.375		0.247315	±	0.159349	4/4		0.0274524	±	0.0549048	0.25	0		0.7704	<.0001	0.6668	0.0001
708	family	Lachnospiraceae	0	±	0	0/8		0.00368728	±	0.00886008	0.25		0	±	0	0/4		0.342411	±	0.518178	0.5	0.05		0.9711	0.9764	0.0122	0.0256
712	family	Lachnospiraceae	0.00830335	±	0.00727402	0.625		0.0078075	±	0.0115939	0.375		0.0459351	±	0.0464839	0.75		0.00203351	±	0.00406702	0.25	0.02		0.9606	0.0051	0.6391	0.0052
714	family	Porphyromonadaceae	0.0218368	±	0.0259566	0.625		0.0141164	±	0.00948963	0.875		0.977461	±	0.321959	4/4		0.750161	±	0.645517	0.75	0		0.9565	<.0001	0.0004	0.2643
718	family	Ruminococcaceae	0.00495758	±	0.00819877	0.375		0.00261561	±	0.00739806	0.125		0	±	0	0/4		0	±	0	0/4	0.53		0.4817	0.5207	0.5207	1
730	genus	Oscillibacter	0.0975618	±	0.102612	8/8		0.15324	±	0.0947861	8/8		0.0287648	±	0.0223067	4/4		0.0101438	±	0.0100926	0.75	0.03		0.1957	0.0239	0.0108	0.7548
731	family	Ruminococcaceae	0.0353505	±	0.0301765	0.75		0.114058	±	0.121263	8/8		0.00407449	±	0.00576642	0.5		0.00744714	±	0.0118977	0.5	0.05		0.0463	0.025	0.0292	0.9493
740	family	Lachnospiraceae	1.31681	±	1.06926	8/8		0.276726	±	0.457079	0.875		0.0265046	±	0.0530093	0.25		0.00104019	±	0.00208039	0.25	0.01		0.0067	0.5594	0.5205	0.9588
746	family	Porphyromonadaceae	0	±	0	0/8		0	±	0	0/8		0.00716096	±	0.005138	0.75		0.0277376	±	0.0554752	0.25	0.19		1	0.5938	0.0487	0.1925
760	genus	Dorea	0.0128367	±	0.01344	0.75		0.0103359	±	0.0172506	0.5		0.0122584	±	0.0114939	4/4		0.127617	±	0.198975	0.75	0.09		0.9497	0.9684	0.0238	0.0502
		Others below 0.1%	3.99644					1.68633					0.745274					1.0191
