# Supplementary material for: Disparate Metabolic Responses in Mice Fed a High-Fat Diet Supplemented with Maize-Derived Non-Digestible Feruloylated Oligo- and Polysaccharides Are Linked to Changes in the Gut Microbiota
Source: PLoS One. 2016 Jan 5;11(1):e0146144. doi: 10.1371/journal.pone.0146144 (PMC4701460; doi:10.1371/journal.pone.0146144)
Supplement: S6 Table — #/N, proportion of mice with detectable levels of that particular OTU; significant ANOVA models (p<0.05) and Bonferroni contrasts (p<0.0125) are bolded; OTUs for which all mice across all time points had abundances <0.1% were combined into "Others below 0.1%". (XLSX) [file pone.0146144.s008.xlsx]

## Sheet: S6 Table
S6 Table. Abundance of OTUs (% of total sequences) by treatment group at week 8. #/N, proportion of mice with detectable levels of that particular OTU; significant ANOVA models (p<0.05) and Bonferroni contrasts (p<0.0125) are bolded; OTUs for which all mice across all time points had abundances <0.1% were combined into "Others below 0.1%".
	Taxonomic rank		LF					HF					N-FOPS					F-FOPS				ANOVA p-value		Bonferroni contrasts (α=0.0125)
OTU		Name	Mean	±	SD	#/N		Mean	±	SD	#/N		Mean	±	SD	#/N		Mean	±	SD	#/N			LF vs. HF	HF vs. N-FOPS	HF vs. F-FOPS	N-FOPS vs. F-FOPS
1	genus	Akkermansia	12.6514	±	7.61956	8/8		10.3933	±	6.58883	8/8		6.73028	±	2.78648	4/4		33.6736	±	17.909	4/4	0		0.6291	0.5233	0.0005	0.0005
2	species	Lactococcus lactis	12.8675	±	7.07782	8/8		22.8999	±	8.77916	8/8		9.91944	±	2.77322	4/4		5.35286	±	1.4133	4/4	0		0.0077	0.0053	0.0004	0.3522
3	family	Porphyromonadaceae	1.76967	±	1.4584	8/8		0.292589	±	0.158528	8/8		9.46451	±	6.83319	4/4		2.99674	±	3.46363	0.5	0		0.3507	<.0001	0.1686	0.0078
4	genus	Allobaculum	22.8301	±	20.6949	0.875		0.00093872	±	0.0026551	0.125		5.50741	±	4.83519	4/4		3.56878	±	4.79919	4/4	0.01		0.0016	0.4811	0.6468	0.8289
5	species	Lactobacillus johnsonii	2.1007	±	1.07591	8/8		2.9577	±	4.62066	8/8		1.40482	±	1.72296	4/4		0.391089	±	0.351593	4/4	0.53		0.5595	0.3904	0.1622	0.625
6	family	Lachnospiraceae	0.420614	±	0.443136	8/8		5.33629	±	6.05306	0.875		4.09703	±	1.8554	4/4		1.26249	±	2.52498	0.25	0.08		0.0174	0.5993	0.0945	0.3028
7	family	Lachnospiraceae	0.573522	±	0.542422	8/8		0.677659	±	0.73042	0.75		11.4832	±	1.89704	4/4		2.44156	±	4.87892	0.5	0		0.9219	<.0001	0.1849	<.0001
8	family	Peptococcaceae	2.48113	±	1.1383	8/8		5.0636	±	1.75765	8/8		1.76103	±	0.819503	4/4		0.566335	±	1.12611	0.5	0		0.0011	0.0007	<.0001	0.2256
9	genus	Blautia	0	±	0	0/8		0.000725689	±	0.00205256	0.125		3.30675	±	1.58939	4/4		31.7014	±	19.3152	4/4	0		0.9998	0.4803	<.0001	<.0001
10	family	Porphyromonadaceae	0.0157113	±	0.0174608	0.625		0.00332874	±	0.00525764	0.375		1.50103	±	0.567972	4/4		0.885993	±	1.14307	0.5	0		0.9606	<.0001	0.0086	0.0939
11	genus	Oscillibacter	1.48738	±	0.940118	8/8		3.15274	±	2.25282	8/8		0.341068	±	0.18847	4/4		0.0768976	±	0.0992429	0.5	0.01		0.0322	0.0048	0.0024	0.7988
12	genus	Sporacetigenium	8.09207	±	6.11804	8/8		5.12216	±	4.4474	8/8		0.00126027	±	0.00252054	0.25		0	±	0	0/4	0.01		0.1993	0.0764	0.0763	0.9997
13	family	Lachnospiraceae	1.71988	±	1.70602	8/8		3.92537	±	2.11335	8/8		1.84016	±	1.09006	4/4		0.465401	±	0.930801	0.25	0.02		0.0173	0.0589	0.0034	0.2663
14	family	Lachnospiraceae	0	±	0	0/8		0.00286468	±	0.00562464	0.25		0.304411	±	0.593576	0.75		0	±	0	0/4	0.16		0.9804	0.0447	0.984	0.0758
15	family	Ruminococcaceae	0.370647	±	0.130078	8/8		0.873744	±	0.980407	8/8		1.27877	±	0.680099	4/4		0.24462	±	0.489241	0.25	0.1		0.1482	0.3347	0.1403	0.0409
16	family	Lachnospiraceae	0.0424918	±	0.0862243	0.375		0.0708673	±	0.134715	0.5		0.150073	±	0.17614	4/4		0.0414611	±	0.0829222	0.25	0.51		0.6441	0.2978	0.6957	0.2188
17	family	Lachnospiraceae	0.42101	±	0.466953	0.625		1.9595	±	1.56839	0.75		0.959011	±	1.59413	0.75		0.0352419	±	0.0704839	0.25	0.04		0.0144	0.1703	0.0127	0.2688
18	family	Lachnospiraceae	1.81457	±	1.3553	8/8		0.956935	±	0.979854	8/8		0.00644205	±	0.00981539	0.5		0	±	0	0/4	0.01		0.0984	0.1324	0.1299	0.9927
19	family	Lachnospiraceae	1.66905	±	0.390974	8/8		4.76311	±	2.36227	8/8		0.835319	±	0.305692	4/4		0.233219	±	0.466437	0.25	0		0.0003	0.0002	<.0001	0.559
20	family	Lachnospiraceae	0.812372	±	1.92073	0.875		7.77083	±	7.9222	0.75		0.00518399	±	0.00598652	0.5		0	±	0	0/4	0.02		0.0091	0.0161	0.016	0.9988
21	genus	Barnesiella	0.807216	±	1.62521	0.25		0.475385	±	0.883468	0.25		0	±	0	0/4		0	±	0	0/4	0.54		0.551	0.4863	0.4863	1
22	genus	Bifidobacterium	3.47804	±	5.2062	0.5		0.0030096	±	0.00416413	0.375		1.5076	±	1.57813	4/4		1.48465	±	1.31404	4/4	0.22		0.041	0.4489	0.4558	0.992
23	genus	Lactobacillus	0.000509788	±	0.0014419	0.125		0.00198965	±	0.00562759	0.125		0.00378081	±	0.00756163	0.25		0	±	0	0/4	0.59		0.5196	0.5245	0.4801	0.2502
24	genus	Dorea	0.312546	±	0.238382	8/8		0.354095	±	0.306133	0.75		1.98963	±	2.48714	4/4		0.0522171	±	0.0979743	0.5	0.04		0.934	0.0139	0.6243	0.0119
25	family	Lachnospiraceae	0.75	±	0.380196	8/8		1.1329	±	0.621664	0.875		0.196096	±	0.101473	4/4		0.106762	±	0.213525	0.25	0		0.0977	0.0024	0.0011	0.7773
26	family	Ruminococcaceae	0.841526	±	1.14269	0.5		0.783498	±	1.17072	0.5		0	±	0	0/4		0	±	0	0/4	0.32		0.9057	0.2011	0.2011	1
27	genus	Acetivibrio	0	±	0	0/8		0	±	0	0/8		0.00630136	±	0.0126027	0.25		0	±	0	0/4	0.17		1	0.0478	1	0.0829
28	family	Lachnospiraceae	0.00115623	±	0.00327031	0.125		0	±	0	0/8		0.0851346	±	0.0908812	0.75		0	±	0	0/4	0		0.9483	0.0008	1	0.0027
29	genus	Marvinbryantia	1.79155	±	0.849903	8/8		0.583292	±	0.142219	8/8		0.220419	±	0.142659	4/4		0.108835	±	0.217671	0.25	0		0.0002	0.2676	0.1516	0.7645
30	family	Lachnospiraceae	0	±	0	0/8		0	±	0	0/8		0	±	0	0/4		0	±	0	0/4	.		.	.	.	.
31	genus	Papillibacter	0.118625	±	0.233498	0.625		0	±	0	0/8		0.0513347	±	0.102669	0.25		0.057009	±	0.114018	0.25	0.49		0.1303	0.5834	0.5429	0.958
32	family	Lachnospiraceae	0.00573942	±	0.0132495	0.25		0	±	0	0/8		2.84234	±	1.66557	4/4		0.502716	±	1.00543	0.25	0		0.988	<.0001	0.2889	0.0003
33	genus	Acetivibrio	0.02326	±	0.0552423	0.25		0.00497413	±	0.014069	0.125		0	±	0	0/4		0	±	0	0/4	0.56		0.2911	0.8121	0.8121	1
34	family	Lachnospiraceae	0	±	0	0/8		0	±	0	0/8		0	±	0	0/4		0	±	0	0/4	.		.	.	.	.
35	family	Lachnospiraceae	0.593012	±	0.543017	8/8		0.303956	±	0.634837	0.625		0.189309	±	0.283179	0.75		0.0279862	±	0.0559725	0.25	0.3		0.2674	0.7157	0.3844	0.6574
36	family	Lachnospiraceae	0.00203186	±	0.00574697	0.125		0	±	0	0/8		2.59204	±	2.80807	0.75		0.22078	±	0.441561	0.25	0		0.9971	0.001	0.7467	0.0064
37	family	Lachnospiraceae	0.0259468	±	0.0717551	0.25		0.701075	±	1.04821	0.625		0	±	0	0/4		0	±	0	0/4	0.12		0.042	0.0804	0.0804	1
38	genus	Eubacterium	0.141492	±	0.0662637	8/8		0.254995	±	0.116608	8/8		0.132695	±	0.0326318	4/4		0.0518264	±	0.103653	0.25	0.01		0.02	0.0379	0.0014	0.2175
39	family	Lachnospiraceae	0.041455	±	0.0395238	0.75		0.033044	±	0.0373877	0.75		0.928587	±	0.707053	4/4		0.185538	±	0.371077	0.25	0		0.9574	0.0001	0.4326	0.003
40	genus	Turicibacter	2.31498	±	3.87957	8/8		0	±	0	0/8		0	±	0	0/4		0	±	0	0/4	0.18		0.0573	1	1	1
41	family	Lachnospiraceae	0	±	0	0/8		0.00797441	±	0.011711	0.375		0.29326	±	0.304161	4/4		0.0497533	±	0.0995066	0.25	0.01		0.8991	0.0013	0.5887	0.0117
42	family	Lachnospiraceae	0.0351044	±	0.0407415	0.875		0.0395441	±	0.0321667	0.875		1.3105	±	0.599478	4/4		0.608441	±	1.21688	0.25	0		0.9867	0.0008	0.0928	0.0738
43	family	Lachnospiraceae	0.0222159	±	0.0228394	8/8		0.0124597	±	0.0121317	0.875		1.8407	±	0.696308	4/4		0.376259	±	0.752519	0.25	0		0.9613	<.0001	0.1505	<.0001
44	family	Ruminococcaceae	0.908101	±	0.622796	8/8		0.531079	±	0.158261	8/8		0.554167	±	0.276771	4/4		0.537854	±	0.389483	0.75	0.28		0.0897	0.9298	0.9794	0.957
45	family	Lachnospiraceae	0.10771	±	0.0930505	0.875		0.18134	±	0.175664	8/8		0.306915	±	0.0885283	4/4		0.0528629	±	0.105726	0.25	0.05		0.2677	0.1281	0.12	0.0115
46	family	Lachnospiraceae	0.276698	±	0.265613	8/8		0.461067	±	0.232837	8/8		0.0334159	±	0.0539066	0.5		0.0476803	±	0.0953605	0.25	0.01		0.0992	0.0038	0.0049	0.9256
47	genus	Dorea	0.0874422	±	0.0909575	8/8		0.0193509	±	0.0115555	0.875		0.328111	±	0.378001	4/4		0.218707	±	0.437414	0.25	0.16		0.5611	0.0407	0.173	0.5095
48	family	Lachnospiraceae	0	±	0	0/8		0	±	0	0/8		0.847322	±	1.39378	0.5		0	±	0	0/4	0.07		1	0.0185	1	0.0382
49	family	Ruminococcaceae	0.0716455	±	0.126679	0.5		0.136728	±	0.35734	0.25		0	±	0	0/4		0.00261292	±	0.0031433	0.5	0.7		0.5682	0.3314	0.3405	0.987
50	family	Ruminococcaceae	0.606906	±	0.432114	8/8		0.3174	±	0.244563	8/8		0.462737	±	0.298545	4/4		0.0538994	±	0.107799	0.25	0.06		0.084	0.4647	0.1917	0.0844
51	genus	Anaerotruncus	0.187584	±	0.164117	8/8		0.495155	±	0.182674	8/8		0.0674508	±	0.0626722	0.75		0.0103653	±	0.0207305	0.25	0		0.0005	0.0001	<.0001	0.5902
52	family	Lachnospiraceae	0	±	0	0/8		0	±	0	0/8		0.086684	±	0.0622509	0.75		0.0103653	±	0.0207305	0.25	0		1	<.0001	0.513	0.0004
53	family	Lachnospiraceae	0.212077	±	0.268424	8/8		0.506776	±	0.208987	8/8		0.00365361	±	0.00494602	0.5		0.00103653	±	0.00207305	0.25	0		0.0083	0.0006	0.0006	0.9855
54	genus	Dorea	0.217072	±	0.234521	8/8		0.663273	±	0.357935	8/8		0.73771	±	0.466411	4/4		0.121274	±	0.242547	0.25	0.01		0.0124	0.7122	0.0131	0.0143
55	family	Lachnospiraceae	0	±	0	0/8		0	±	0	0/8		0	±	0	0/4		0	±	0	0/4	.		.	.	.	.
56	family	Ruminococcaceae	0.0801	±	0.0476995	8/8		0.251944	±	0.104369	8/8		0.152945	±	0.0855542	4/4		0.049965	±	0.0576957	0.5	0		0.0003	0.0535	0.0005	0.0793
57	genus	Dorea	0.0594779	±	0.107896	0.5		0.0507323	±	0.105463	0.625		0.318895	±	0.630964	0.5		0.00310958	±	0.00621916	0.25	0.31		0.9471	0.1079	0.7681	0.1015
58	genus	Oscillibacter	0.567742	±	0.333307	8/8		0.571957	±	0.354042	8/8		0.140452	±	0.146834	4/4		0.0404246	±	0.0808491	0.25	0.01		0.9775	0.0268	0.008	0.6367
59	family	Lachnospiraceae	0.0187366	±	0.0312928	0.375		0.000861772	±	0.00243746	0.125		0	±	0	0/4		0	±	0	0/4	0.19		0.0685	0.9403	0.9403	1
60	family	Lachnospiraceae	0.00492999	±	0.0139441	0.125		0.00313806	±	0.00491669	0.375		0	±	0	0/4		0	±	0	0/4	0.73		0.6864	0.5645	0.5645	1
61	genus	Anaerotruncus	0.363147	±	0.195005	8/8		0.379619	±	0.290244	8/8		0.0740368	±	0.0498289	4/4		0.0259132	±	0.0518264	0.25	0.02		0.8762	0.0268	0.0119	0.7478
62	genus	Anaerotruncus	0	±	0	0/8		0	±	0	0/8		0.725865	±	0.269473	4/4		0.790176	±	0.173988	4/4	0		1	<.0001	<.0001	0.4726
63	genus	Oscillibacter	0.519795	±	0.336057	8/8		0.495261	±	0.271483	8/8		0.401703	±	0.0642659	4/4		0.10158	±	0.203159	0.25	0.09		0.8569	0.5758	0.0266	0.1297
64	family	Lachnospiraceae	0	±	0	0/8		0	±	0	0/8		0	±	0	0/4		0	±	0	0/4	.		.	.	.	.
65	genus	Roseburia	0	±	0	0/8		0	±	0	0/8		0	±	0	0/4		0	±	0	0/4	.		.	.	.	.
66	family	Lachnospiraceae	0.00274415	±	0.00514713	0.25		0.00107606	±	0.00304354	0.125		1.75243	±	1.15046	4/4		0.710021	±	1.42004	0.25	0		0.9963	0.0006	0.1176	0.0503
67	family	Lachnospiraceae	0.0212469	±	0.0163021	0.875		0.0132234	±	0.0174162	0.625		0.206742	±	0.211747	4/4		0.017621	±	0.0352419	0.25	0.01		0.851	0.0013	0.933	0.0048
68	genus	Oscillibacter	0.059523	±	0.0708341	0.875		0.0441881	±	0.0669094	0.75		0.094677	±	0.129521	0.75		0.00207305	±	0.00414611	0.25	0.4		0.6925	0.2936	0.3789	0.1021
69	family	Lachnospiraceae	0.0495166	±	0.0437711	8/8		0.125928	±	0.0662734	0.875		0.706765	±	0.295222	4/4		0.153406	±	0.306812	0.25	0		0.3834	<.0001	0.7962	0.0002
70	genus	Collinsella	0.147973	±	0.0470585	8/8		0.199546	±	0.0939948	8/8		0.235866	±	0.189384	4/4		0.0787761	±	0.157552	0.25	0.23		0.3759	0.6082	0.0987	0.0653
71	genus	Anaerotruncus	0.00801189	±	0.0165083	0.25		0	±	0	0/8		0.0442689	±	0.035538	0.75		0.00414611	±	0.00829222	0.25	0		0.3621	0.0004	0.6977	0.0036
72	family	Lachnospiraceae	0.290625	±	0.276448	0.75		0.121786	±	0.128609	0.625		0	±	0	0/4		0	±	0	0/4	0.03		0.0759	0.2833	0.2833	1
73	family	Lachnospiraceae	0.202671	±	0.180599	8/8		0.338691	±	0.264565	8/8		0.148403	±	0.106158	4/4		0.0352419	±	0.0704839	0.25	0.1		0.1801	0.1282	0.0199	0.4234
74	genus	Acetivibrio	0.0343789	±	0.0288952	0.75		0.0427055	±	0.0388431	0.75		0	±	0	0/4		0	±	0	0/4	0.04		0.5674	0.0244	0.0244	1
75	genus	Dorea	0.00421421	±	0.00879904	0.25		0	±	0	0/8		0.312051	±	0.177317	4/4		0.139931	±	0.279862	0.25	0		0.9483	0.0008	0.0904	0.0726
76	family	Lachnospiraceae	0.269018	±	0.184429	0.75		0.690524	±	0.471959	0.75		0.0307084	±	0.0489066	0.5		0.0259132	±	0.0518264	0.25	0		0.011	0.0019	0.0018	0.9823
77	genus	Acetivibrio	0	±	0	0/8		0	±	0	0/8		0.343152	±	0.21801	4/4		0.07463	±	0.14926	0.25	0		1	<.0001	0.2476	0.0014
78	family	Peptococcaceae	0.109443	±	0.0742542	8/8		0.18024	±	0.0993102	8/8		0.296249	±	0.129634	4/4		0.039388	±	0.0787761	0.25	0		0.1476	0.0575	0.0238	0.001
79	genus	Enterorhabdus	0.0124927	±	0.0104732	0.75		0	±	0	0/8		0.498907	±	0.116399	4/4		0.2703	±	0.401516	0.5	0		0.879	<.0001	0.0131	0.0598
80	species	Enterococcus faecalis	0.121571	±	0.155631	0.875		0.106781	±	0.0768758	8/8		0.05041	±	0.0349379	4/4		1.11272	±	1.4965	4/4	0.04		0.9604	0.8773	0.0113	0.019
81	genus	Clostridium	0.0571808	±	0.0895599	0.5		0.00161408	±	0.00456532	0.125		0	±	0	0/4		0	±	0	0/4	0.15		0.0491	0.9609	0.9609	1
82	family	Ruminococcaceae	0.104978	±	0.112509	0.875		0.0631338	±	0.0984271	0.625		0.0291844	±	0.0343199	0.5		0.00518264	±	0.0103653	0.25	0.29		0.361	0.5427	0.3031	0.7086
83	family	Lachnospiraceae	0	±	0	0/8		0	±	0	0/8		0	±	0	0/4		0	±	0	0/4	.		.	.	.	.
84	genus	Coprobacillus	0.137904	±	0.168469	8/8		0.220131	±	0.109498	8/8		0.0144977	±	0.0148835	0.75		0.00207305	±	0.00414611	0.25	0.02		0.1823	0.0105	0.0072	0.8841
85	family	Lachnospiraceae	0.283407	±	0.378163	8/8		0.0702671	±	0.127521	0.625		0.2892	±	0.155296	4/4		0.0549359	±	0.109872	0.25	0.22		0.1002	0.1638	0.9204	0.1954
86	genus	Dorea	0.0234083	±	0.0599113	0.25		0.197589	±	0.313042	0.5		0.997102	±	1.14	4/4		0.448816	±	0.897633	0.25	0.08		0.5633	0.0395	0.4968	0.2057
87	family	Lachnospiraceae	0.0246118	±	0.0187351	8/8		0.0390045	±	0.0569145	0.625		0.231033	±	0.326768	4/4		0.039388	±	0.0787761	0.25	0.1		0.8332	0.0308	0.9963	0.0583
88	genus	Acetivibrio	0.0565865	±	0.160051	0.125		0.256369	±	0.475409	0.25		0.580918	±	0.664698	0.75		0.32897	±	0.651386	0.5	0.35		0.4022	0.2697	0.8021	0.4543
89	family	Ruminococcaceae	0	±	0	0/8		0	±	0	0/8		0.0399476	±	0.0220176	4/4		0.918102	±	0.601579	4/4	0		1	0.7825	<.0001	<.0001
90	family	Lachnospiraceae	0.00222278	±	0.00412624	0.25		0.00397931	±	0.0112552	0.125		0	±	0	0/4		0	±	0	0/4	0.74		0.6257	0.3704	0.3704	1
91	family	Lachnospiraceae	0.0943156	±	0.116275	0.625		0.120628	±	0.178181	0.5		0.512235	±	0.525161	4/4		0.0445707	±	0.0891413	0.25	0.04		0.8298	0.0155	0.6129	0.0127
92	family	Lachnospiraceae	0.252227	±	0.501988	0.25		0.803213	±	1.49727	0.375		0	±	0	0/4		0	±	0	0/4	0.4		0.252	0.1757	0.1757	1
93	family	Lachnospiraceae	0.400005	±	0.283277	8/8		0.434297	±	0.158049	8/8		0.0499844	±	0.0338948	4/4		0.00725569	±	0.0145114	0.25	0		0.7253	0.0039	0.0017	0.7568
94	family	Lachnospiraceae	0.12295	±	0.131489	0.875		0.0542183	±	0.129353	0.75		0.0573264	±	0.0363429	4/4		0.0124383	±	0.0248767	0.25	0.39		0.2277	0.9638	0.5437	0.5719
95	family	Lachnospiraceae	0.0313495	±	0.0408314	0.75		0.00373972	±	0.0105775	0.125		0.0124363	±	0.0248725	0.25		0.00103653	±	0.00207305	0.25	0.17		0.0523	0.6015	0.8706	0.5536
96	family	Lachnospiraceae	0.203291	±	0.0980789	8/8		0.389486	±	0.146179	8/8		0.0747886	±	0.0551589	4/4		0.0186575	±	0.037315	0.25	0		0.0024	0.0001	<.0001	0.468
97	genus	Robinsoniella	0.00118002	±	0.00333761	0.125		0.00117376	±	0.00331991	0.125		0	±	0	0/4		0	±	0	0/4	0.81		0.9965	0.4992	0.4992	1
98	family	Lachnospiraceae	0.37463	±	0.346612	8/8		0.203756	±	0.112748	8/8		0.0255793	±	0.0270925	0.75		0.0134749	±	0.0269497	0.25	0.03		0.1295	0.1933	0.166	0.9377
99	family	Lachnospiraceae	0.0912518	±	0.0581961	8/8		0.14514	±	0.154122	0.875		0.523353	±	0.343549	4/4		0.262241	±	0.524483	0.25	0.07		0.6848	0.0285	0.4734	0.1735
100	family	Lachnospiraceae	0.17741	±	0.209366	8/8		0.0366851	±	0.0153622	8/8		0.154004	±	0.308008	0.25		0.147187	±	0.294374	0.25	0.56		0.1881	0.3647	0.3926	0.9632
101	family	Lachnospiraceae	0.0817731	±	0.162683	0.375		0.112604	±	0.254378	0.25		0.335864	±	0.337208	0.75		0.135785	±	0.27157	0.25	0.4		0.8039	0.1523	0.8788	0.2618
102	family	Lachnospiraceae	0.199063	±	0.143666	8/8		0.408764	±	0.689953	0.875		0.142154	±	0.242593	0.5		0.112981	±	0.225963	0.25	0.62		0.3479	0.3302	0.2814	0.9256
103	family	Lachnospiraceae	0.0543025	±	0.0484034	0.875		0.0290222	±	0.0328013	0.75		0.256146	±	0.311071	0.75		0.328276	±	0.653791	0.5	0.26		0.8598	0.2041	0.0991	0.7219
104	family	Ruminococcaceae	0	±	0	0/8		0	±	0	0/8		0.677601	±	0.814262	4/4		0.100543	±	0.201086	0.25	0.01		1	0.0028	0.6188	0.0207
105	genus	Ethanoligenens	0.0512374	±	0.0375076	8/8		0.113723	±	0.080958	8/8		0.0899579	±	0.0859141	4/4		0.00518264	±	0.0103653	0.25	0.05		0.0594	0.5418	0.0102	0.0696
106	family	Lachnospiraceae	0.213563	±	0.180486	8/8		0.132407	±	0.122968	8/8		0.0541097	±	0.0640814	0.75		0.00207305	±	0.00414611	0.25	0.07		0.2317	0.3428	0.1214	0.5822
107	genus	Anaerotruncus	0.0211886	±	0.010501	8/8		0.095497	±	0.063133	8/8		0.2294	±	0.148225	4/4		0.0590821	±	0.118164	0.25	0		0.0871	0.0155	0.4799	0.0085
108	family	Lachnospiraceae	0.0692219	±	0.0805598	0.5		0.0509117	±	0.0731528	0.5		0	±	0	0/4		0	±	0	0/4	0.21		0.5758	0.2113	0.2113	1
109	genus	Allobaculum	0	±	0	0/8		0	±	0	0/8		0	±	0	0/4		0	±	0	0/4	.		.	.	.	.
110	family	Lachnospiraceae	0.0322869	±	0.0244149	8/8		0.0802075	±	0.10567	0.75		0.257157	±	0.160536	4/4		0.0901779	±	0.180356	0.25	0.03		0.4081	0.0192	0.8873	0.0504
111	family	Lachnospiraceae	0.000521376	±	0.00147468	0.125		0	±	0	0/8		0.337267	±	0.267339	4/4		0.163771	±	0.327543	0.25	0.01		0.995	0.0031	0.1181	0.1497
112	family	Ruminococcaceae	0.00749697	±	0.0139527	0.25		0.00186986	±	0.00528876	0.125		0.0801679	±	0.0738839	0.75		0.0414611	±	0.0829222	0.25	0.04		0.8003	0.0086	0.1565	0.2269
113	family	Lachnospiraceae	0	±	0	0/8		0	±	0	0/8		0.265896	±	0.460831	0.5		0	±	0	0/4	0.09		1	0.0245	1	0.048
114	family	Lachnospiraceae	0.00643566	±	0.0110598	0.375		0	±	0	0/8		0.00869037	±	0.00891413	0.75		0	±	0	0/4	0.15		0.0973	0.0695	1	0.1123
115	genus	Lactobacillus	0	±	0	0/8		0	±	0	0/8		0	±	0	0/4		0	±	0	0/4	.		.	.	.	.
116	family	Ruminococcaceae	0	±	0	0/8		0.00750976	±	0.0212408	0.125		0	±	0	0/4		0	±	0	0/4	0.6		0.246	0.3408	0.3408	1
117	genus	Dorea	0.171734	±	0.317102	0.75		0.0898453	±	0.0746127	0.75		0.0506893	±	0.0661294	0.75		0.00829222	±	0.0165844	0.25	0.54		0.4098	0.7458	0.5014	0.7611
118	genus	Marvinbryantia	0	±	0	0/8		0.000861772	±	0.00243746	0.125		0	±	0	0/4		0	±	0	0/4	0.6		0.246	0.3408	0.3408	1
119	genus	Anaeroplasma	0	±	0	0/8		0	±	0	0/8		0	±	0	0/4		0.161618	±	0.263973	0.5	0.07		1	1	0.0178	0.0369
120	genus	Ruminococcus	0	±	0	0/8		0	±	0	0/8		0	±	0	0/4		0	±	0	0/4	.		.	.	.	.
121	family	Lachnospiraceae	0.002465	±	0.00697206	0.125		0.00475661	±	0.00458088	0.625		0	±	0	0/4		0	±	0	0/4	0.32		0.3641	0.1312	0.1312	1
122	family	Ruminococcaceae	0	±	0	0/8		0	±	0	0/8		0.00252054	±	0.00504108	0.25		0.00207305	±	0.00414611	0.25	0.25		1	0.1191	0.1955	0.8049
123	family	Lachnospiraceae	0.00208551	±	0.0058987	0.125		0.0450008	±	0.0612917	0.75		0.0352876	±	0.0705752	0.25		0	±	0	0/4	0.22		0.0741	0.7313	0.1223	0.2862
124	family	Lachnospiraceae	0.0401034	±	0.0212921	8/8		0.0369767	±	0.0385284	8/8		0	±	0	0/4		0	±	0	0/4	0.02		0.8127	0.0311	0.0311	1
125	family	Lachnospiraceae	0.0890404	±	0.099383	0.625		0.18967	±	0.122399	8/8		0.145847	±	0.148961	4/4		0.07463	±	0.14926	0.25	0.34		0.1202	0.5702	0.1454	0.4261
126	genus	Acetivibrio	0	±	0	0/8		0	±	0	0/8		0	±	0	0/4		0.00103653	±	0.00207305	0.25	0.17		1	1	0.0478	0.0829
127	genus	Coprococcus	0.307027	±	0.254628	8/8		0.488441	±	0.22888	8/8		0	±	0	0/4		0	±	0	0/4	0		0.0884	0.0008	0.0008	1
128	family	Lachnospiraceae	0	±	0	0/8		0	±	0	0/8		0.00378081	±	0.00756163	0.25		0	±	0	0/4	0.17		1	0.0478	1	0.0829
129	family	Ruminococcaceae	0.0396293	±	0.0548596	0.75		0.1095	±	0.0863368	8/8		0	±	0	0/4		0.00103653	±	0.00207305	0.25	0.02		0.0318	0.0078	0.0083	0.9809
130	family	Lachnospiraceae	0.028458	±	0.040517	0.375		0.0192036	±	0.0287192	0.375		0	±	0	0/4		0	±	0	0/4	0.3		0.5359	0.2985	0.2985	1
131	family	Lachnospiraceae	0	±	0	0/8		0	±	0	0/8		0	±	0	0/4		0	±	0	0/4	.		.	.	.	.
132	family	Porphyromonadaceae	0	±	0	0/8		0	±	0	0/8		0	±	0	0/4		0	±	0	0/4	.		.	.	.	.
133	family	Lachnospiraceae	0	±	0	0/8		0	±	0	0/8		0.0221983	±	0.0411046	0.5		0	±	0	0/4	0.12		1	0.0339	1	0.0626
134	genus	Anaerovorax	0.0120356	±	0.0204983	0.5		0.00257629	±	0.00417968	0.375		0.0170296	±	0.0174268	0.75		0	±	0	0/4	0.22		0.1946	0.1097	0.7685	0.103
135	family	Lachnospiraceae	0	±	0	0/8		0	±	0	0/8		0.22169	±	0.232863	0.75		0.0839587	±	0.167917	0.25	0.02		1	0.004	0.2319	0.0951
136	family	Lachnospiraceae	0.0437602	±	0.0630319	0.625		0.00927249	±	0.018851	0.25		0.00378081	±	0.00756163	0.25		0	±	0	0/4	0.19		0.0925	0.8206	0.7022	0.8924
137	genus	Acetitomaculum	0.000521376	±	0.00147468	0.125		0.00158744	±	0.00448995	0.125		0	±	0	0/4		0	±	0	0/4	0.72		0.4546	0.3649	0.3649	1
138	family	Ruminococcaceae	0.0353944	±	0.0478295	0.5		0.0200928	±	0.0259599	0.5		0.0320918	±	0.0285185	0.75		0	±	0	0/4	0.38		0.3793	0.5713	0.3466	0.1974
139	family	Lachnospiraceae	0.0864615	±	0.0920479	8/8		0.079915	±	0.0746992	8/8		0.0137798	±	0.016062	0.5		0	±	0	0/4	0.13		0.8543	0.1407	0.0786	0.7848
140	genus	Anaerotruncus	0.107734	±	0.0914849	8/8		0.180994	±	0.14446	8/8		0.142251	±	0.107416	0.75		0.190085	±	0.293806	0.75	0.77		0.3643	0.6928	0.926	0.6728
141	genus	Anaerotruncus	0.0831233	±	0.0601188	8/8		0.173541	±	0.0887725	8/8		0.00779903	±	0.00993166	0.5		0	±	0	0/4	0		0.01	0.0004	0.0002	0.8639
142	family	Ruminococcaceae	0.0799849	±	0.196896	0.25		0.116116	±	0.25143	0.25		0.00630136	±	0.0126027	0.25		0	±	0	0/4	0.69		0.7062	0.354	0.3277	0.9629
143	class	Mollicutes	0.043955	±	0.0515664	0.75		0.115285	±	0.117042	0.75		0.00207271	±	0.00414542	0.25		0	±	0	0/4	0.05		0.074	0.024	0.0218	0.9695
144	family	Lachnospiraceae	0.000509663	±	0.00144155	0.125		0.00589166	±	0.0123593	0.25		0.0779639	±	0.0756233	4/4		0.0145114	±	0.0290228	0.25	0.01		0.7418	0.0016	0.6669	0.0114
145	family	Erysipelotrichaceae	0.234789	±	0.435852	0.375		0	±	0	0/8		0.0641684	±	0.128337	0.25		0.0342054	±	0.0684108	0.25	0.34		0.0904	0.6956	0.8345	0.8741
146	family	Lachnospiraceae	0.324913	±	0.154692	8/8		0.168624	±	0.292975	0.5		0.0310907	±	0.0621813	0.25		0	±	0	0/4	0.04		0.1291	0.2689	0.1785	0.8261
147	family	Ruminococcaceae	0	±	0	0/8		0.000861772	±	0.00243746	0.125		0.224211	±	0.112729	4/4		0.0445707	±	0.0891413	0.25	0		0.9756	<.0001	0.2145	0.0002
148	genus	Dorea	0.233631	±	0.120354	8/8		0.374824	±	0.323641	8/8		0	±	0	0/4		0.00103653	±	0.00207305	0.25	0.01		0.1821	0.0071	0.0073	0.9943
149	family	Ruminococcaceae	0.0166029	±	0.0368066	0.25		0.123589	±	0.156878	0.875		0.0865225	±	0.108821	0.5		0.0818857	±	0.163771	0.25	0.39		0.0948	0.6252	0.5829	0.9577
150	genus	Coprococcus	0.0109028	±	0.0137445	0.625		0.00485203	±	0.00486596	0.625		0.0555804	±	0.0588769	0.75		0.00207305	±	0.00414611	0.25	0.01		0.6258	0.0029	0.8545	0.0057
151	genus	Coprococcus	0.068743	±	0.0309005	8/8		0.123364	±	0.0547335	8/8		0	±	0	0/4		0	±	0	0/4	0		0.0081	<.0001	<.0001	1
152	genus	Lactobacillus	0	±	0	0/8		0	±	0	0/8		0	±	0	0/4		0	±	0	0/4	.		.	.	.	.
153	genus	Dorea	0.0318046	±	0.0263392	0.75		0.221978	±	0.146973	8/8		0.0561159	±	0.0502991	0.75		0.00621916	±	0.0124383	0.25	0		0.0004	0.0072	0.0009	0.4451
154	family	Ruminococcaceae	0	±	0	0/8		0	±	0	0/8		0	±	0	0/4		0	±	0	0/4	.		.	.	.	.
155	genus	Marvinbryantia	0.0426392	±	0.0644368	8/8		0.0185305	±	0.0305207	0.625		0.312356	±	0.198637	4/4		0.0901779	±	0.180356	0.25	0		0.6718	0.0004	0.3093	0.011
156	family	Ruminococcaceae	0.00462492	±	0.0130812	0.125		0	±	0	0/8		0.171971	±	0.343943	0.25		0.234255	±	0.46851	0.25	0.25		0.9676	0.2269	0.1049	0.6999
157	genus	Dorea	0.01235	±	0.0250225	0.5		0.0134557	±	0.0363782	0.25		0	±	0	0/4		0	±	0	0/4	0.73		0.9334	0.4102	0.4102	1
158	family	Ruminococcaceae	0.0189088	±	0.0431202	0.25		0	±	0	0/8		0.0223607	±	0.0280152	0.5		0	±	0	0/4	0.39		0.1877	0.2027	1	0.2675
159	family	Erysipelotrichaceae	0.0299139	±	0.0526183	0.375		0.0527706	±	0.0287059	8/8		0.0148688	±	0.0133873	0.75		0.12009	±	0.114121	0.75	0.06		0.4312	0.2897	0.0677	0.0166
160	family	Lachnospiraceae	0.0145154	±	0.0277081	0.625		0.0246667	±	0.0549104	0.5		0.0672139	±	0.0468662	4/4		0.019694	±	0.039388	0.25	0.27		0.6452	0.1253	0.8536	0.1374
161	family	Lachnospiraceae	0.0519831	±	0.0842276	0.625		0.0945408	±	0.0663451	8/8		0.107173	±	0.0990684	4/4		0.00829222	±	0.0165844	0.25	0.2		0.2662	0.7845	0.073	0.0749
162	family	Lachnospiraceae	0.00490837	±	0.00909744	0.25		0.00419945	±	0.00545648	0.5		0	±	0	0/4		0	±	0	0/4	0.43		0.8236	0.2875	0.2875	1
163	family	Lachnospiraceae	0.0726429	±	0.0368135	8/8		0.129918	±	0.0797568	8/8		0.105153	±	0.104613	4/4		0.017621	±	0.0352419	0.25	0.07		0.1042	0.5546	0.013	0.0807
164	family	Lachnospiraceae	0.102953	±	0.034579	8/8		0.06915	±	0.0455562	8/8		0.0988226	±	0.0717409	4/4		0.00725569	±	0.0145114	0.25	0.01		0.1413	0.2854	0.033	0.0082
165	family	Lachnospiraceae	0	±	0	0/8		0	±	0	0/8		0.0128337	±	0.0256674	0.25		0	±	0	0/4	0.17		1	0.0478	1	0.0829
166	class	Mollicutes	0	±	0	0/8		0.00290276	±	0.00821024	0.125		0.0802517	±	0.0787967	0.75		0	±	0	0/4	0		0.8529	0.0006	0.8796	0.0015
167	family	Ruminococcaceae	0	±	0	0/8		0	±	0	0/8		0.212338	±	0.211953	0.75		0.0653012	±	0.130602	0.25	0.01		1	0.0018	0.2819	0.0434
168	family	Lachnospiraceae	0.00679219	±	0.0132552	0.375		0	±	0	0/8		0.118746	±	0.143706	0.5		0.0694473	±	0.138895	0.25	0.07		0.8631	0.0216	0.1605	0.3808
169	genus	Dorea	0.0470206	±	0.0581296	0.875		0.124522	±	0.036243	8/8		0.0071138	±	0.00953789	0.5		0.00207305	±	0.00414611	0.25	0		0.0011	0.0001	<.0001	0.8628
170	family	Ruminococcaceae	0.0219751	±	0.0487232	0.25		0.00234753	±	0.00663981	0.125		0.0534514	±	0.0872304	0.5		0.00932874	±	0.0186575	0.25	0.33		0.3951	0.0795	0.8033	0.1823
171	genus	Anaerotruncus	0.0358534	±	0.0363872	0.875		0.0766521	±	0.0404585	8/8		0.180057	±	0.237127	0.75		0.00207305	±	0.00414611	0.25	0.07		0.4117	0.0981	0.2253	0.0176
172	family	Erysipelotrichaceae	0.0240687	±	0.0467772	0.5		0.0197607	±	0.0349757	0.375		0.0411312	±	0.0081531	4/4		0.177428	±	0.199573	0.75	0.03		0.92	0.6848	0.0065	0.0341
174	genus	Enterorhabdus	0	±	0	0/8		0	±	0	0/8		0	±	0	0/4		0	±	0	0/4	.		.	.	.	.
175	genus	Barnesiella	0	±	0	0/8		0	±	0	0/8		0	±	0	0/4		0	±	0	0/4	.		.	.	.	.
176	family	Lachnospiraceae	0.00372494	±	0.0052616	0.375		0.00145138	±	0.00410512	0.125		0.0810243	±	0.0269678	4/4		0.019694	±	0.039388	0.25	0		0.8124	<.0001	0.1308	0.0002
177	family	Ruminococcaceae	0.0103407	±	0.0193246	0.25		0.0268018	±	0.0434076	0.375		0.0196974	±	0.014811	0.75		0.00932874	±	0.0186575	0.25	0.67		0.279	0.6991	0.3463	0.6256
179	family	Lachnospiraceae	0.0615047	±	0.0439193	8/8		0.205502	±	0.17888	8/8		0.0143243	±	0.0126315	0.75		0.00207305	±	0.00414611	0.25	0.01		0.0157	0.0096	0.0064	0.8754
180	family	Lachnospiraceae	0	±	0	0/8		0	±	0	0/8		0	±	0	0/4		0	±	0	0/4	.		.	.	.	.
181	genus	Anaerovorax	0.0410141	±	0.019349	8/8		0.0303397	±	0.0445663	0.375		0	±	0	0/4		0	±	0	0/4	0.06		0.4663	0.1002	0.1002	1
182	genus	Anaerovorax	0.0082225	±	0.0106747	0.5		0.00145138	±	0.00410512	0.125		0.192483	±	0.068206	4/4		0.0331689	±	0.0663377	0.25	0		0.7215	<.0001	0.1821	<.0001
184	family	Lachnospiraceae	0.0425267	±	0.048094	0.875		0	±	0	0/8		0.0696875	±	0.0320666	4/4		0.120833	±	0.160752	0.75	0.06		0.2357	0.1175	0.0102	0.3109
185	family	Lachnospiraceae	0	±	0	0/8		0	±	0	0/8		0	±	0	0/4		0	±	0	0/4	.		.	.	.	.
186	family	Lachnospiraceae	0	±	0	0/8		0	±	0	0/8		0.172492	±	0.214824	0.5		0.0580455	±	0.116091	0.25	0.03		1	0.0074	0.3282	0.1025
187	species	Staphylococcus cohnii	0.040462	±	0.0301718	8/8		0.120339	±	0.0819298	8/8		0.0420778	±	0.0414927	4/4		0.026933	±	0.0138781	4/4	0.02		0.0081	0.0291	0.0109	0.6978
190	genus	Anaerotruncus	0.00477941	±	0.00528481	0.5		0.0365291	±	0.0271979	8/8		0.00365361	±	0.00494602	0.5		0.152247	±	0.0994442	4/4	0		0.1453	0.2148	0.0002	<.0001
191	family	Ruminococcaceae	0.133464	±	0.135919	8/8		0.291115	±	0.235205	8/8		0.121502	±	0.0921402	4/4		0.0134749	±	0.0269497	0.25	0.06		0.0704	0.1087	0.0124	0.3654
193	family	Lachnospiraceae	0.0184238	±	0.0338842	0.625		0	±	0	0/8		0.13473	±	0.266111	0.5		0.114018	±	0.228036	0.25	0.3		0.791	0.1245	0.1899	0.8331
194	family	Lachnospiraceae	0	±	0	0/8		0	±	0	0/8		0	±	0	0/4		0	±	0	0/4	.		.	.	.	.
201	family	Lachnospiraceae	0.000507965	±	0.00143674	0.125		0.00457194	±	0.00831581	0.375		0	±	0	0/4		0	±	0	0/4	0.29		0.1192	0.1504	0.1504	1
202	family	Lachnospiraceae	0.0656107	±	0.126019	0.25		0	±	0	0/8		0.0666916	±	0.130044	0.5		0	±	0	0/4	0.38		0.1602	0.2402	1	0.307
205	family	Lachnospiraceae	0.0379871	±	0.0481721	0.75		0	±	0	0/8		0	±	0	0/4		0	±	0	0/4	0.05		0.0148	1	1	1
207	genus	Dorea	0.0525943	±	0.059932	0.75		0.0512659	±	0.041784	8/8		0.0165926	±	0.0170937	4/4		0.00207305	±	0.00414611	0.25	0.19		0.9522	0.2104	0.0813	0.6439
208	genus	Coprococcus	0	±	0	0/8		0	±	0	0/8		0	±	0	0/4		0	±	0	0/4	.		.	.	.	.
209	family	Lachnospiraceae	0	±	0	0/8		0	±	0	0/8		0.015778	±	0.012836	0.75		0	±	0	0/4	0		1	<.0001	1	0.0002
212	family	Ruminococcaceae	0	±	0	0/8		0	±	0	0/8		0	±	0	0/4		0	±	0	0/4	.		.	.	.	.
214	genus	Acetivibrio	0.016572	±	0.0359991	0.375		0.000725689	±	0.00205256	0.125		0.0198267	±	0.0141555	0.75		0	±	0	0/4	0.32		0.1656	0.1721	0.9576	0.2176
215	genus	Barnesiella	0	±	0	0/8		0	±	0	0/8		0	±	0	0/4		0	±	0	0/4	.		.	.	.	.
216	genus	Barnesiella	0	±	0	0/8		0	±	0	0/8		0	±	0	0/4		0	±	0	0/4	.		.	.	.	.
218	genus	Streptococcus	0.00152899	±	0.00432464	0.125		0	±	0	0/8		0	±	0	0/4		0.00739637	±	0.0120606	0.5	0.16		0.5722	1	0.0346	0.0636
223	class	Mollicutes	0	±	0	0/8		0	±	0	0/8		0	±	0	0/4		0	±	0	0/4	.		.	.	.	.
225	family	Ruminococcaceae	0	±	0	0/8		0	±	0	0/8		0	±	0	0/4		0	±	0	0/4	.		.	.	.	.
230	genus	Acetivibrio	0	±	0	0/8		0	±	0	0/8		0	±	0	0/4		0	±	0	0/4	.		.	.	.	.
231	family	Lachnospiraceae	0	±	0	0/8		0	±	0	0/8		0.105859	±	0.109851	4/4		0.0414611	±	0.0829222	0.25	0.02		1	0.0041	0.2186	0.103
232	family	Ruminococcaceae	0.00113989	±	0.00322409	0.125		0.0198753	±	0.0234676	0.5		0	±	0	0/4		0.307158	±	0.39882	0.5	0.02		0.8116	0.8364	0.0067	0.011
233	family	Ruminococcaceae	0	±	0	0/8		0	±	0	0/8		0	±	0	0/4		0	±	0	0/4	.		.	.	.	.
235	genus	Prevotella	0	±	0	0/8		0.000861772	±	0.00243746	0.125		0.00261725	±	0.00523451	0.25		0	±	0	0/4	0.36		0.4964	0.2628	0.5779	0.1524
240	genus	Allobaculum	0	±	0	0/8		0	±	0	0/8		0	±	0	0/4		0	±	0	0/4	.		.	.	.	.
243	genus	Barnesiella	0	±	0	0/8		0	±	0	0/8		0	±	0	0/4		0	±	0	0/4	.		.	.	.	.
244	class	Mollicutes	0	±	0	0/8		0	±	0	0/8		0	±	0	0/4		0	±	0	0/4	.		.	.	.	.
248	family	Lachnospiraceae	0	±	0	0/8		0	±	0	0/8		0	±	0	0/4		0	±	0	0/4	.		.	.	.	.
250	genus	Roseburia	0.00498734	±	0.00660957	0.5		0.0104707	±	0.00966486	0.75		0.00639374	±	0.00972168	0.5		0.0057657	±	0.00898255	0.5	0.62		0.2178	0.4488	0.3832	0.9189
259	genus	Acetivibrio	0	±	0	0/8		0	±	0	0/8		0	±	0	0/4		0.00103653	±	0.00207305	0.25	0.17		1	1	0.0478	0.0829
267	genus	Barnesiella	0	±	0	0/8		0	±	0	0/8		0	±	0	0/4		0	±	0	0/4	.		.	.	.	.
274	genus	Barnesiella	0	±	0	0/8		0	±	0	0/8		0	±	0	0/4		0	±	0	0/4	.		.	.	.	.
276	family	Ruminococcaceae	0	±	0	0/8		0	±	0	0/8		0	±	0	0/4		0	±	0	0/4	.		.	.	.	.
279	family	Ruminococcaceae	0.0116279	±	0.02002	0.5		0	±	0	0/8		0	±	0	0/4		0	±	0	0/4	0.2		0.0636	1	1	1
280	genus	Barnesiella	0	±	0	0/8		0	±	0	0/8		0	±	0	0/4		0	±	0	0/4	.		.	.	.	.
301	family	Lachnospiraceae	0.393351	±	0.351906	8/8		0.215058	±	0.103738	8/8		0.0160019	±	0.0132088	0.75		0.00310958	±	0.00621916	0.25	0.02		0.1162	0.15	0.1266	0.9339
321	family	Lachnospiraceae	0.0243992	±	0.0536208	0.5		0	±	0	0/8		0.103903	±	0.0701349	4/4		0.00621916	±	0.0124383	0.25	0		0.2594	0.0006	0.8116	0.0037
341	family	Lachnospiraceae	0	±	0	0/8		0	±	0	0/8		0	±	0	0/4		0	±	0	0/4	.		.	.	.	.
388	family	Ruminococcaceae	0.00305798	±	0.00864927	0.125		0.00624582	±	0.00909921	0.375		0.03986	±	0.0386703	0.75		0.0414611	±	0.0829222	0.25	0.19		0.862	0.1451	0.1279	0.9508
432	family	Lachnospiraceae	0	±	0	0/8		0	±	0	0/8		0	±	0	0/4		0	±	0	0/4	.		.	.	.	.
451	genus	Roseburia	0	±	0	0/8		0	±	0	0/8		0	±	0	0/4		0	±	0	0/4	.		.	.	.	.
484	family	Lachnospiraceae	0.0091191	±	0.0257927	0.125		0.00842892	±	0.00970246	0.5		0	±	0	0/4		0	±	0	0/4	0.68		0.9334	0.4085	0.4085	1
491	family	Ruminococcaceae	0	±	0	0/8		0	±	0	0/8		0	±	0	0/4		0	±	0	0/4	.		.	.	.	.
506	family	Ruminococcaceae	0	±	0	0/8		0	±	0	0/8		0	±	0	0/4		0	±	0	0/4	.		.	.	.	.
513	family	Lachnospiraceae	0	±	0	0/8		0	±	0	0/8		0	±	0	0/4		0	±	0	0/4	.		.	.	.	.
526	family	Lachnospiraceae	0.205857	±	0.123394	8/8		0.397891	±	0.65206	0.75		0.0460627	±	0.0733599	0.5		0.0424976	±	0.0849952	0.25	0.38		0.3425	0.1613	0.1573	0.9899
545	genus	Barnesiella	0.392844	±	0.778111	0.25		0.183883	±	0.341623	0.25		0	±	0	0/4		0	±	0	0/4	0.5		0.4156	0.557	0.557	1
557	genus	Oscillibacter	0.00336729	±	0.00410556	0.5		0.00304362	±	0.0058289	0.25		0.0335608	±	0.0408402	0.5		0.116351	±	0.179414	0.5	0.07		0.9929	0.4932	0.0174	0.1166
576	genus	Barnesiella	0.359804	±	0.695803	0.25		0.198261	±	0.369125	0.25		0	±	0	0/4		0	±	0	0/4	0.51		0.4961	0.4952	0.4952	1
590	family	Lachnospiraceae	0.00257017	±	0.00308253	0.5		0.00252768	±	0.00561594	0.25		0.00261725	±	0.00523451	0.25		0	±	0	0/4	0.76		0.9844	0.9732	0.3484	0.3994
591	family	Lachnospiraceae	0	±	0	0/8		0	±	0	0/8		0	±	0	0/4		0	±	0	0/4	.		.	.	.	.
603	genus	Oscillibacter	0.839752	±	0.778047	8/8		0.651017	±	0.670464	8/8		0.601329	±	0.506085	4/4		0.223653	±	0.324183	0.5	0.51		0.5683	0.902	0.2963	0.4214
615	family	Ruminococcaceae	0.0493077	±	0.0411161	8/8		0.0791742	±	0.0286762	8/8		0.109925	±	0.0293561	4/4		0.0290228	±	0.0580455	0.25	0.03		0.1404	0.2116	0.0482	0.0081
622	genus	Dorea	0.0728945	±	0.0805002	0.625		0.0902315	±	0.071195	0.75		0.615747	±	0.873528	0.5		0	±	0	0/4	0.06		0.9208	0.0216	0.6732	0.0199
626	family	Lachnospiraceae	0.0162753	±	0.0313514	0.25		0	±	0	0/8		0.0183208	±	0.0366415	0.25		0	±	0	0/4	0.39		0.1787	0.2148	1	0.2804
628	genus	Papillibacter	0.0693289	±	0.0933395	0.625		0.000538028	±	0.00152177	0.125		0.0373747	±	0.028199	4/4		0.0898111	±	0.17143	0.5	0.31		0.1297	0.4975	0.1096	0.4044
638	family	Ruminococcaceae	0.218313	±	0.118457	8/8		0.356907	±	0.157244	8/8		0.111637	±	0.0931184	4/4		0.0217671	±	0.0435341	0.25	0		0.0357	0.004	0.0002	0.3141
695	species	Lactococcus lactis	0.160453	±	0.0924129	8/8		0.258396	±	0.0817643	8/8		0.0787137	±	0.0538905	0.75		0.0719725	±	0.044661	4/4	0		0.0205	0.0012	0.0009	0.9038
699	family	Lachnospiraceae	0	±	0	0/8		0	±	0	0/8		0.0929821	±	0.118969	0.5		0.0310958	±	0.0621916	0.25	0.04		1	0.0085	0.3404	0.1079
708	family	Lachnospiraceae	0	±	0	0/8		0	±	0	0/8		0.00504108	±	0.0100822	0.25		0	±	0	0/4	0.17		1	0.0478	1	0.0829
712	family	Lachnospiraceae	0	±	0	0/8		0	±	0	0/8		0.12358	±	0.107524	0.75		0	±	0	0/4	0		1	<.0001	1	0.0004
714	family	Porphyromonadaceae	0.012509	±	0.0160698	0.625		0	±	0	0/8		1.07644	±	0.51423	4/4		0.42852	±	0.494898	0.5	0		0.9288	<.0001	0.0199	0.0035
718	family	Ruminococcaceae	0	±	0	0/8		0	±	0	0/8		0	±	0	0/4		0	±	0	0/4	.		.	.	.	.
730	genus	Oscillibacter	0.0658634	±	0.0315941	8/8		0.0588193	±	0.0486051	0.875		0.0198551	±	0.0188585	0.75		0.00829222	±	0.0165844	0.25	0.04		0.6969	0.0895	0.0314	0.6514
731	family	Ruminococcaceae	0.0280205	±	0.0410291	0.5		0.0326693	±	0.0735656	0.25		0.00261725	±	0.00523451	0.25		0	±	0	0/4	0.61		0.854	0.3369	0.2975	0.9416
740	family	Lachnospiraceae	0.537825	±	0.442144	8/8		0.271408	±	0.309541	8/8		0.00126027	±	0.00252054	0.25		0	±	0	0/4	0.03		0.1108	0.1823	0.1804	0.9956
746	family	Porphyromonadaceae	0	±	0	0/8		0	±	0	0/8		0.00310907	±	0.00621813	0.25		0.00425465	±	0.00491604	0.5	0.08		1	0.1138	0.0349	0.6035
760	genus	Dorea	0	±	0	0/8		0	±	0	0/8		0.214622	±	0.236537	4/4		0.0860318	±	0.172064	0.25	0.02		1	0.0057	0.2293	0.1241
		Others below 0.1%	1.14667					1.11951					1.27578					0.504846
